# Supplementary material for: PRMT5 regulates alternative splicing of TCF3 under hypoxia to promote EMT and invasion in breast cancer
Source: PLoS Biol. 2025 Oct 28;23(10):e3003444. doi: 10.1371/journal.pbio.3003444 (PMC12585103; doi:10.1371/journal.pbio.3003444)
Supplement: S1 Data — (XLSX) [file pbio.3003444.s006.xlsx]

## Sheet: Figure 1
Figure 1 A
PRMT6
Hypoxia_low	6.11	5.97	7.04	6.42	6.33	6.81	6.22	6.6	6.49	6.32	6.55	6.22	6.25	6.23	6.15	6.07	6.29	5.93	5.84	6.09	6.1	6.37	6.51	6.42	6.04	6.19	6.22	6.56
Hypoxia_high	6.31	6.24	5.86	5.84	6.16	6.1	6.07	6.42	6.43	6.19	6.11	6.69	6.29	5.88	6.15	6.24	5.68	6.19	6.06	6.3	6.34	6.04	6.09	6.16	6.1	6.39	6.3	6.22
PRMT9
Hypoxia_low	6.32	6.92	7.3	6.76	7.16	6.56	7.34	6.64	6.79	6.3	7.18	6.49	7.01	6.83	7.11	6.91	6.56	6.84	7.22	7.83	7.27	7.14	6.47	6.67	6.81	6.49	7.79	7.22
Hypoxia_high	6.63	7.14	6.68	6.64	6.56	6.15	6.36	6.45	6.78	6.69	6.55	6.61	7	6.31	7.19	7.06	6.96	7.26	6.26	6.84	6.69	6.97	6.74	6.67	6.02	6.66	7.01	6.61
PRMT5
Hypoxia_low	8.1	8.41	8.41	7.31	8.24	8.62	8.46	8.35	7.67	8	8.13	8.26	7.43	7.93	7.54	7.42	7.64	8.65	8.1	8	7.86	8.33	7.47	8.71	8.6	7.97	8.55	8.98
Hypoxia_high	8.21	8.79	9.59	9.06	8.62	9.82	8.57	8.46	9.57	9.94	9.17	8.52	8.6	9.14	8.58	8.61	8.82	8.64	8.88	8.61	8.91	9.69	8.71	8.48	10.22	8.27	8.53	8.3
CARM1
Hypoxia_low	8.62	8.34	8.31	8.16	8.04	8.4	9.27	8.36	8.22	8.28	8.85	8.74	8.95	8.58	8.18	7.73	8.41	9.61	8.78	7.86	10.2	8.64	7.75	8.01	8.55	8.01	8.76	8.02
Hypoxia_high	8.57	9.61	9.2	8.28	9.15	8.74	8.4	9.05	9.41	8.95	8.6	9.13	9.2	8.27	8.7	8.51	8.64	10.37	8.52	9.22	9.64	9.14	8.52	8.29	8.46	8.2	9.25	9.03
PRMT7
Hypoxia_low	5.92	5.96	6.17	5.59	6.49	5.44	5.81	5.26	5.77	5.71	5.63	6	5.7	5.7	5.41	5.45	5.46	4.98	5.21	5.98	6.04	7.28	5.86	6.02	5.43	5.67	5.13	5.73
Hypoxia_high	5.88	5.74	5.77	5.49	6.07	5.43	5.57	5.31	5.88	5.58	5.58	5.63	5.56	5.31	5.31	5.58	5.97	5.89	5.68	5.76	5.53	5.55	5.72	5.69	5.42	5.5	5.41	5.56
PRMT2
Hypoxia_low	7.98	7.54	8.31	8.21	7.95	8.09	7.43	7.82	8.02	7.85	8.68	8.05	8.11	7.86	8.4	8.5	7.87	7.97	8.03	8.26	8.36	8.37	7.69	7.67	7.99	8.56	9.51	8.52
Hypoxia_high	7.36	7.88	8.79	7.77	7.86	8.08	7.72	9.08	7.65	7.98	7.89	7.89	7.93	7.83	7.77	8.06	7.57	7.74	8.63	8.41	7.8	7.87	8.26	7.9	7.45	7.83	7.97	8.35
PRMT1
Hypoxia_low	9.59	8.36	9.73	8.88	8.86	8.77	10	8.99	9.01	8.46	9.11	9.76	9.33	9.08	8.85	8.47	9.49	8.75	7.83	10.21	10.14	8.62	8.65	9.92	8.89	8.53	9.72	9.21
Hypoxia_high	9.95	9.73	9.91	9.52	9.86	9.06	8.83	9.65	9.51	9.22	10.18	8.93	9.3	8.56	11.63	8.92	8.58	8.17	10.41	9.87	9.8	9.15	9.28	8.93	8.91	8.79	9.22	9.81
PRMT3
Hypoxia_low	8.19	7.99	8.13	7.67	7.93	9.34	8.92	7.67	7.88	8.01	7.67	9.11	7.92	7.85	7.78	8.74	7.48	7.69	7.24	8.14	8.43	7.77
Hypoxia_high	8.8	8.16	7.79	7.19	9.29	7.75	7.51	8.33	8.85	8.5	8.36	8.55	8.08	9.12	8.22	7.92	8.14	9.04	8.17	7.96	8.81	8.51
PRMT8
Hypoxia_low	3.9	3.56	3.49	3.66	3.59	3.57	3.76	3.48	3.59	3.37	3.57	3.65	3.74	3.57	3.53	3.58	3.56	3.48	3.46	3.6	3.43	3.53	3.78	3.62	3.53	3.56	3.64	3.46
Hypoxia_high	3.61	3.67	3.57	3.45	3.64	3.51	3.62	3.52	3.67	3.61	3.75	3.54	3.55	3.66	3.91	3.46	3.48	3.46	3.57	3.54	3.51	3.44	3.43	3.58	3.63	3.75	3.58	3.68
Statistical test
Alpha	0.05
Test type	Šídák's multiple comparisons test
Hypoxia_Low - Hypoxia_High
PRMT6	0.9506
PRMT9	0.36
PRMT5	<0.0001
CARM1	0.0044
PRMT7	0.9555
PRMT2	0.8483
PRMT1	0.0826
PRMT3	0.4327
PRMT8	>0.9999
Figure 1B				Figure 1C
PRMT5				Expression datasets used		BRCA tumor
Hypoxia_Low	Hypoxia_High			Correlation coefficient		Spearman
8.1	8.21			Link of analysis		http://gepia2.cancer-pku.cn/#correlation
8.41	8.79			p value		3e-48
8.41	9.59			R		0.42
7.31	9.06
8.24	8.62
8.62	9.82
8.46	8.57
8.35	8.46
7.67	9.57
8	9.94
8.13	9.17
8.26	8.52
7.43	8.6
7.93	9.14
7.54	8.58
7.42	8.61
7.64	8.82
8.65	8.64
8.1	8.88
8	8.61
7.86	8.91
8.33	9.69
7.47	8.71
8.71	8.48
8.6	10.22
7.97	8.27
8.55	8.53
8.98	8.3
Statistical test
Difference between means (B - A) ± SEM		0.7918 ± 0.1329
P value	<0.0001
Test type	two tailed, t test
Figure 1D
MCF7	Rep1	Rep2	Rep3
Normoxia	1.07717	0.549904	1.37292
Hypoxia	4.93227	4.49167	4.27893
Statistical test
P value	0.0004
Test type	two tailed, t test
Difference between means (B - A) ± SEM	3.568 ± 0.3081
MDA-MB-231	Rep1	Rep2	Rep3
Normoxia	1.37549	0.792575	0.83193
Hypoxia	2.22956	2.06987	2.30749
Statistical test
P value	0.0147
Test type	two tailed, t test
Difference between means (B - A) ± SEM	1.202 ± 0.2007
Figure 1F	Rep1	Rep2	Rep3
Normoxia	1.13264	0.846564	1.02079
Hypoxia	2.7505	2.08449	1.81465
Statistical test
P value	0.0392
Test type	two tailed, t test
Difference between means (B - A) ± SEM	1.217 ± 0.2903
Figure 1I
Mean Fluorescence Intensity
PRMT5	68.702	72.263	55.727	59.291	55.482	60.564	60.311	11.616	8.371	20.148	32.221	9.558	7.551	22.221	22.142	35.94	37.994	59.908	47.087	31.902	29.391	32.105	38.809	39.086	38.703	15.131	15.612	27.917	28.154	10.922
CA9	70.503	71.809	57.681	54.556	62.551	73.444	79.15	13.278	2.504	23.065	35.991	6.306	7.305	32.531	25.195	27.928	24.66	71.086	37.869	28.747	26.623	28.121	24.042	33.547	24.071	21.684	23.464	18.109	25.215	6.771
Statistical test
Test type	Pearson r
r	0.9322
95% confidence interval	0.8612 to 0.9675
R squared	0.869
P value
P (two-tailed)	<0.0001
Significant? (alpha = 0.05)	Yes
Number of XY Pairs	30

## Sheet: Figure 2
Figure 2B
MDA-MB-231	Nx_Rep1	Nx_Rep2	Nx_Rep3	Hx_Rep1	Hx_Rep2	Hx_Rep3
pGL3-basic	0.838622	1.12119	1.04018	1.01622	1.08385	0.899928
-500	1.02317	1.08142	0.895416	0.831712	1.01586	0.974526
-1000	0.865026	0.996607	1.13837	1.34072	1.4004	1.57677
-1500	0.949682	0.97617	1.07415	2.38116	2.33055	2.61521
-2000	1.03677	0.954754	1.00848	2.91053	3.64816	2.87595
Statistical test
Test type	Tukey's multiple comparisons test
Alpha	0.05
Sample	Mean Diff.	Adjusted P Value
pGL3 basic Nx vs. pGL3 basic Hx	-3.333e-07	>0.9999
-500 Nx vs. -500 Hx	0.0593	>0.9999
-1000 Nx vs. -1000Hx	-0.4393	0.1183
-1500 Nx vs. -1500Hx	-1.442	<0.0001
-2000Nx vs. -2000Hx	-2.145	<0.0001
Figure 2F	Rep1	Rep2	Rep3
Normoxia	2.82843	3.44618	2.94854
Hypoxia	0.885768	1.10573	1.05702
Statistical test
P value	0.0042
Test type	t test, two tailed
Difference between means (B - A) ± SEM	-2.058 ± 0.2005
Figure 2G
	Rep1	Rep2	Rep3
Normoxia	15.6707	16.6217	15.2951
Hypoxia	42.6656	52.1646	72.5046
Statistical test
P value	0.0451
Test type	t test, two tailed
Difference between means (B - A) ± SEM	39.92 ± 8.810
Figure 2I	Rep1	Rep2	Rep3
sgControl_dCas9-DNMT3A_Hypoxia	1.30134	1.00696	1.10573
sgCTCFbs_dCas9-DNMT3A_Hypoxia	2.22684	2.42839	2.90794
Statistical test
P value	0.0109
Test type	t test, two tailed
Difference between means (B - A) ± SEM	1.383 ± 0.2197
Figure 2J
sgControl_dCas9-DNMT3A_Normoxia	13.6652	14.5626	13.4977
sgControl_dCas9-DNMT3A_Hypoxia	76.1972	87.0124	56.9933
sgCTCFbs_dCas9-DNMT3A_Hypoxia	17.6995	15.6145	10.2642
Statistical test
Test type	Tukey's multiple comparisons test
Alpha	0.05
Sample	Mean Diff.	Adjusted P Value
sgControl Nx vs sgControl Hx	-59.49	0.0005
sgControl_Hx vs sgCTCFbs_Hx	58.87	0.0005
Figure 2L
MCF7	Rep1	Rep2	Rep3
pGL3-basic	0.956002	0.995292	1.04871
-1500	4.93268	4.70098	4.46116
-1500_CTCFMut	2.10666	2.01933	1.84028
Statistical test
Test type	Tukey's multiple comparisons test
Sample	Mean Diff.	Adjusted P Value
pGL3 Basic vs. -1500	-95.15	<0.0001
-1500 vs. -1500_CTCFMut	45.64	<0.0001

## Sheet: Figure 3
Figure 3A
CDH1	Rep1	Rep2	Rep3		CDH2	Rep1	Rep2	Rep3		SNAI1	Rep1	Rep2	Rep3		VIM	Rep1	Rep2	Rep3
shControl_Hx	0.836481	0.916701	1.24682		shControl_Hx	1.01541	1.08829	0.896304		shControl_Hx	1.22068	0.854222	0.925101		shControl_Hx	0.96844	0.971802	1.05976
shPRMT5_1_Hx	3.99262	3.89121	4.52594		shPRMT5_1_Hx	0.607965	0.577167	0.532946		shPRMT5_1_Hx	0.294774	0.133294	0.226516		shPRMT5_1_Hx	0.115322	0.0809814	0.116527
shPRMT5_2_Hx	5.11653	4.26698	5.76858		shPRMT5_2_Hx	0.698368	0.431389	0.547929		shPRMT5_2_Hx	0.355441	0.312663	0.165245		shPRMT5_2_Hx	0.390592	0.164224	0.222016
Statistical test					Statistical test					Statistical test					Statistical test
Test type	Tukey's multiple comparisons test				Test type	Tukey's multiple comparisons test				Test type	Tukey's multiple comparisons test				Test type	Tukey's multiple comparisons test
Sample	Mean Diff.	Adjusted P Value			Sample	Mean Diff.	Adjusted P Value			Sample	Mean Diff.	Adjusted P Value			Sample	Mean Diff.	Adjusted P Value
shCTRL_Hx vs. shPRMT5_1_Hx	-3.137	0.0006			shCTRL_Hx vs. shPRMT5_1_Hx	0.4273	0.0042			shCTRL_Hx vs. shPRMT5_1_Hx	0.7818	0.0009			shCTRL_Hx vs. shPRMT5_1_Hx	0.8957	<0.0001
shCTRL_Hx vs. shPRMT5_2_Hx	-4.051	0.0001			shCTRL_Hx vs. shPRMT5_2_Hx	0.4408	0.0036			shCTRL_Hx vs. shPRMT5_2_Hx	0.7222	0.0014			shCTRL_Hx vs. shPRMT5_2_Hx	0.7411	<0.0001
Figure 3D
CDH1	Rep1	Rep2	Rep3		CDH2	Rep1	Rep2	Rep3		SNAI1	Rep1	Rep2	Rep3		VIM	Rep1	Rep2	Rep3
DMSO_Hx	0.814427	1.03937	1.1462		DMSO_Hx	0.998776	0.887755	1.11347		DMSO_Hx	1.20166	0.877028	0.92131		DMSO_Hx	1.15464	0.836318	1.00904
GSK591_Hx	2.63637	4.20422	4.88096		GSK591_Hx	0.382125	0.315144	0.519452		GSK591_Hx	0.147946	0.276811	0.20519		GSK591_Hx	0.274445	0.39936	0.26001
Statistical test					Statistical test					Statistical test					Statistical test
P value	0.0459				P value	0.0026				P value	0.0092				P value	0.0076
Test type	t test, two tailed				Test type	t test, two tailed				Test type	t test, two tailed				Test type	t test, two tailed
Difference between means (B - A) ± SEM	2.907 ± 0.6719				Difference between means (B - A) ± SEM	-0.5944 ± 0.08867				Difference between means (B - A) ± SEM	-0.7900 ± 0.1083				Difference between means (B - A) ± SEM	-0.6887 ± 0.1021
Figure 3F					Figure 3G
MCF7	Rep1	Rep2	Rep3		MCF7	Rep1	Rep2	Rep3
shControl_Hx	96.3246	106.103	97.5728		DMSO_Hx	96.6301	100.862	102.508
shPRMT5_1_Hx	58.6685	63.6616	55.9639		GSK591_Hx	44.7884	48.6677	44.0831
shPRMT5_2_Hx	48.8904	56.5881	59.9168		Statistical test
Statistical test					P value	<0.0001
Test type	Tukey's multiple comparisons test				Test type	t test, two tailed
Sample	Mean Diff.	Adjusted P Value			Difference between means (B - A) ± SEM	-54.15 ± 2.257
ShControl_Hxl vs. ShPRMT5_1_Hx	40.57	0.0002
ShControl_Hx vs. ShPRMT5_2_Hx	44.87	<0.0001

## Sheet: Figure 4
Figure4A
Event type	No. of significant events	Percentage
MXE	2234	32.246
Exon Inclusion	856	12.3557
Exon Exclusion	2875	41.4983
RI	270	3.89723
A5SS	298	4.30139
A3SS	395	5.7015
Total	6928
Figure 4B
MXE										ΔPSI values
Exclusion	28.5	23.5	14.7	15.4	14.1	10.6	23.1	42	13.2	47.4	11	12.4	17.6	12.8	21.8	27.2	27	12.1	25.2	27.5	27.3	43.6	24.7	39	18.8	18.9	15	13.1	16.3	23.5	18.9	10.4	11	55.1	30.3	15	17.3	17	47.8	16.8	20.1	11.5	16.3	45.4	23.1	24.9	12.1	42.1	12.7
Inclusion	-14.2	-26.9	-18.9	-16.7	-13.1	-12.1	-29.9	-16.9	-13.8	-10.6	-23.6	-10.2	-27.5	-16.4	-11.8	-21.4	-32.4	-18.4	-16.8	-12.1	-23	-23.4	-85.5	-55.3	-25.4	-11.6	-17.4	-14.6	-20	-26.7	-81.5	-21.1	-11.4	-11.8	-17.9	-10.9	-67.2	-13	-18.7	-17.1	-21.6	-11.5	-18.5	-13	-18.5	-12.2	-13.4	-11.5	-20.4
SE
Exclusion	55.1	73.2	25.6	49.4	18.6	28.5	10.7	16.8	10.7	10.5	32	12.2	26.4	29.4	56.8	40.6	17.5	38.8	26.3	27.2	19.3	37.9	17.3	47.3	22.8	20.6	32	21	10.7	11.3	15.3	65.7	12.9	24.8	15.3	31.7	60.8	12.1	18.1	17.9	22.2	18.4	15.7	17.9	18	100	15.5	82.9	74.4
Inclusion	-28.7	-25.6	-17.2	-31.7	-40.2	-21.9	-14.7	-48.2	-27.6	-21.7	-64.6	-42.4	-13.8	-13.9	-87.5	-41.5	-47.1	-33.4	-37.2	-90.1	-10.9	-13.3	-66.1	-73.9	-46.8	-15.3	-73	-48.9	-19.6	-26.8	-50.6	-43.9	-29.3	-29.8	-35.5	-18.9	-31	-11.3	-30.1	-35.2	-28.1	-30.8	-16.4	-25	-28	-18.4	-20.3	-23.5	-14.7
RI
Exclusion	96.7	36.9	13.2	94.2	54.5	22.1	48.7	84.9	67.1	75.6	13.6	19.2	50	88.9	36	71	12.4	31.2	13.3	39.6	42.1	16.4	24.8	27.6	15.2	59.8	57.9	80.5	50	23.8	47.4	30.2	21.2	60.1	21.2	91.9	50	70.3	87.3	42.6	24.5	85.1	47.9	50	43.8	18.5	84.4	21.7	12.8
Inclusion	-54.9	-41.4	-40.7	-15.7	-17.5	-14.3	-19.3	-47.4	-85.2	-13.7	-65.8	-47.4	-84	-14.4	-42.1	-11.5	-46.1	-30.2	-58	-40.8	-41.8	-15	-63.7	-16.3	-27.8	-35.8	-59.7	-100	-32.8	-16.8	-32.5	-15.8	-70.6	-35.7	-30.2	-15.1	-20.3	-10.3	-15.1	-21.8	-84.5	-12.8	-15.8	-19.4	-20.6	-44.5	-17.9	-60	-100
A3SS
Exclusion	11.8	35.8	32.6	20.3	100	62.4	61	40.4	17.4	16.2	38.1	47.9	22.8	14.5	24	47.6	23.4	36.3	42.6	29.1	13.6	54	47.4	16.9	31.4	49.8	66.9	12.7	22.4	41	18.6	21.9	50	26.9	33.5	24.2	40.1	18	28.5	42.3	29.7	32.2	72.1	23.9	40.2	10.8	34.9	45.2	21.3
Inclusion	-38.1	-44.6	-17.1	-18.3	-41.2	-27.1	-30.1	-21.7	-52.1	-12.8	-62.7	-20.6	-16.6	-13.2	-48.7	-41.5	-25.4	-10.4	-15.5	-46.1	-28	-11.5	-48.7	-30.8	-16.3	-23	-61.8	-43.6	-100	-16.3	-32.8	-12.8	-33.5	-13.7	-11.5	-54.3	-75.4	-50	-17.9	-29.7	-62.5	-64.1	-56.4	-48.4	-20.6	-29.4	-11.3	-10.8	-10.1
A5SS
Exclusion	84.7	24	46.5	25.7	49.1	24.3	39.7	63.7	40.6	19.8	33.2	24.6	21.5	11.8	23.3	30.6	16.6	41.7	63.9	62.3	44.4	21.9	21.9	17.4	31.1	26.2	29.3	11.7	29.1	60	81.4	29.9	75.8	20.6	20.1	42.9	41.1	85.4	25.2	22.6	15.1	45.2	14.3	59.6	17.1	28.2	20.2	10.2	29.6
Inclusion	-12.4	-58.1	-23.2	-59.8	-61.2	-11.9	-30	-17	-22.4	-24.1	-34.5	-32.4	-26	-16.9	-33.2	-48.2	-26.1	-27.3	-13.3	-21	-13.8	-24.9	-16.6	-22.4	-31.8	-66	-32.5	-23.7	-41.8	-26.6	-10.7	-62.4	-17	-15.3	-66.3	-37.1	-11.1	-45.8	-72.7	-34.4	-10.4	-50.1	-30.1	-14.9	-17.6	-29.2	-38.5	-15.6	-10.5
Figure 4F
MCF7	Rep1	Rep2	Rep3
DMSO_Nx	0.99695	0.977252	1.0258
DMSO_Hx	0.23179	0.215796	0.321055
GSK591_Hx	1.93692	1.21165	1.00376
Statistical test
Test type	Tukey's multiple comparisons test
Sample	Mean Diff.	Adjusted P Value
DMSO_Nx vs DMSO_Hx	0.7438	0.0428
DMSO_Hx vs GSK591_Hx	-1.128	0.0068
Figure 4H
TCF3-18A/18B_MCF7	Rep1	Rep2	Rep3		TCF3-18A/18B_MDA-MB-231	Rep1	Rep2	Rep3
shControl_Hx	0.758857	0.851	1.39014		shControl_Hx	1.08676	1.16204	0.751203
shPRMT5_1_Hx	2.44745	3.70861	3.8287		shPRMT5_1_Hx	3.80427	3.776	4.40864
shPRMT5_2_Hx	2.91867	3.6278	3.83876		shPRMT5_2_Hx	2.40579	2.5919	4.57451
Statistical test					Statistical test
Test type	Tukey's multiple comparisons test				Test type	Tukey's multiple comparisons test
Sample	Mean Diff.	Adjusted P Value			Sample	Mean Diff.	Adjusted P Value
shCTRL_Hx vs. shPRMT5_1_Hx	-2.328	0.0053			shCTRL_Hx vs. shPRMT5_1_Hx	-2.996	0.0059
shCTRL_Hx vs. shPRMT5_2_Hx	-2.462	0.004			shCTRL_Hx vs. shPRMT5_2_Hx	-2.191	0.0249
Figure 4I
TCF3-18A/18B_PRMT5OE	Rep1	Rep2	Rep3
shCTRL+pCMV-3tag1A-EV	0.982396	0.926765	1.09084
shPRMT5+pCMV-3tag1A-EV	2.52166	1.76353	1.78832
shPRMT5+pCMV-3tag1A-PRMT5	0.935868	1.20133	1.35158
Statistical test
Test type	Tukey's multiple comparisons test
Sample	Mean Diff.	Adjusted P Value
shCTRL+pCMV-3tag1A-EV vs. ShPRMT5+pCMV-3tag1A-EV	-1.025	0.0101
ShPRMT5+pCMV-3tag1A-EV vs. ShPRMT5+pCMV-3tag1A-PRMT5	0.8616	0.0221
			-72.7	48.6
			-16.3	22.6
			-18.4	34.9
			-12.4	13.1
			-14.3	26.3
			-15.1	46.7
			-11.9	63.5
			-18.6	27.6
			-14.4	40.8
			-17.5	28.5
			-16	36.9
			-14	16.6
			-48.2	51.4
			-24.3	18.7
			-26.8	35.6
			-20.8	73.7
			-10.6	36
			-10.1	62.2
			-21.6	18.9
			-21.9	49.5
			-28.1	56.5
			-25	18
			-14.1	16.6
			-11.5	23.2
			-24.1	32
			-22.1	19.6
			-14.7	20
			-16.5	44.9
			-20.1	53.7
			-12.8	55
			-34.8	50
			-37.5	30.7
			-42.8	69.8
			-25.8	10.8
			-18	17.6
			-15.6	14.3
			-17.9	13.3
			-22.8	90.5
			-22.5	34.2
			-24	41.8
			-14.1	41.1
			-11.9	10.1
			-31.1	33
			-20.1	25.8
			-15	25
			-12.6	48.1
			-13.4	11.5
			-11.9	26.1
			-11	47.5
			-15.2	33.1
			-14.5	14.7
			-18.5	16
			-23.4	45.7
			-10.4	72.8
			-46.8	25.7
			-30.6	20.9
			-28.5	14.6
			-36.2	56.9
			-13.8	49.3
			-33.9	21.9
			-13.1	18
			-11.9	74.8
			-10.9	36.9
			-11.2	47.1
			-11.1	19
			-13	12
			-16.1	14.7
			-15.4	18.1
			-11.5	25.1
			-14.4	14.4
			-46.2	13.7
			-53.9	23.6
			-13.2	15.9
			-13.8	62.9
			-13.7	30.4
			-15.8	61.1
			-26.9	36.4
			-14.6	24
			-13.1	14.1
			-13.2	23.5
			-16.8	13.3
			-20	27.2
			-30.6	10.4
			-18	10.3
			-20	12.2
			-25.1	16.7
			-15.2	23.7
			-19.4	31.8
			-13.1	23.1
			-11.2	19.3
			-21.9	17.6
			-17	32.8
			-25.7	14.1
			-11.3	13.2
			-12.7	14.8
			-20.3	22.6
			-24.7	11.4
			-16.2	16.1
			-17.7	19.6
			-34	13.6
			-22.5	20.6
			-19	39.5
			-20	32.3
			-12.2	43.6
			-15.5	33
			-21.3	25.9
			-22.1	36.2
			-11.1	11.2
			-19.3	14.7
			-26	16.6
			-26.1	39.1
			-18.8	30.7
			-27.5	27.5
			-29	21.4
			-13.8	22
			-15.5	14.5
			-39.9	22.1
			-16.3	11.9
			-14.7	29.6
			-12.1	74.4
			-15.4	50
			-18.9	50
			-14.3	13.7
			-11.7	17.2
			-29.2	31.4
			-37.7	14.3
			-22.4	59.5
			-28.5	47.2
			-14.6	10.5
			-27	14.3
			-18.9	28.6
			-15.9	14.8
			-22.6	15.4
			-11.5	25.2
			-11.6	35.2
			-23.7	32.4
			-18.6	23.2
			-24.7	41.5
			-28.2	44.8
			-11.1	12.8
			-16.1	19.1
			-48.2	62.7
			-11.5	34.6
			-14.4	23.9
			-20.4	19.4
			-16.4	22.8
			-13.1	19.4
			-23.5	21
			-15.1	15.5
			-20.4	22
			-23.9	57.9
			-20.9	34.1
			-19.3	12.4
			-19.1	15.7
			-11.1	19.1
			-17.6	88.1
			-10.6	25
			-11.2	24
			-11.4	28.6
			-13	14.1
			-16.3	18.6
			-15.8	16.3
			-15.6	26.8
			-20.2	38.6
			-12.5	31.3
			-24.3	19.1
			-10.1	11.6
			-12.2	31.5
			-16.8	17.8
			-11	14.8
			-16.5	16.6
			-22.9	12.6
			-21.4	14.4
			-10.9	43.9
			-14.9	19.4
			-13	33.7
			-83.6	15.7
			-20.3	12
			-11.8	31
			-16.8	39
			-18.2	11.9
			-24.2	20.9
			-24.8	30
			-12.7	52.2
			-13	22.1
			-10.2	13.9
			-15.2	13.2
			-12.2	18.4
			-10.8	15.1
			-22.5	33.9
			-21.2	35.6
			-11.2	26
			-11.6	41.4
			-18.9	24.9
			-18.9	14.3
			-75	15
			-17.1	20.8
			-40.1	17.6
			-16.2	27.4
			-13	50.4
			-27.9	10.3
			-13.1	18.8
			-15.8	18
			-23.9	12.2
			-16.5	13.3
			-23.4	29.9
			-18	28.4
			-20.2	15.5
			-15.6	19.9
			-22.7	63.1
			-10.5	12
			-70.1	53.2
			-20.6	24
			-11.4	24
			-17.1	10.7
			-10.2	53.4
			-12.4	14.2
			-11.6	12.5
			-10.1	16.2
			-34.8	11.5
			-17.5	11.7
			-21.1	59.7
			-15.3	39.4
			-10.9	11.1
			-15.7	18.2
			-16.2	52.4
			-44.7	21.8
			-11	13.8
			-20.9	14
			-21.8	12.1
			-24.4	13.2
			-16.7	17.9
			-20.5	36.9
			-18.2	13.9
			-22.9	11.3
			-17.6	15.8
			-10.3	20.8
			-16.5	14.4
			-10.1	11.3
			-22.9	46.7
			-10.8	28.6
			-14.6	41.9
			-12.3	13.7
			-14.2	24.4
			-13.6	14.5
			-21.5	64.6
			-15	48.4
			-19.7	16.4
			-10.2	13.3
			-12.4	10.2
			-12.4	20.2
			-16.8	22.3
			-20.6	14.3
			-31	10.6
			-28.1	27.5
			-11.5	31.1
			-15.9	13.9
			-33.7	23.6
			-20.9	32.4
			-14.7	16.8
			-23.3	17
			-42.8	42.5
			-21.5	63.9
			-53.3	15.9
			-13.5	32.2
			-10.3	12.4
			-19.6	34.7
			-19	13.5
			-22.9	10.8
			-15.6	31.2
			-20.5	24.2
			-18.6	23.4
			-35.6	27.7
			-14.7	32.7
			-10.8	24.1
			-12.2	13
			-14.9	12.4
			-16.1	11.3
			-16.8	71.3
			-19.1	20
			-18.5	17.1
			-10.4	27.6
			-16.1	47.7
			-20	47.7
			-54	12.5
			-18	17.9
			-16.7	14.7
			-20.7	10.5
			-28.4	50
			-18.5	23.9
			-14.6	36.1
			-16.3	30.8
			-14.2	12.2
			-21.3	31.2
			-12	21.1
			-25.4	11
			-10.8	24.1
			-16.5	30
			-12.4	16.1
			-16.5	18.5
			-11.8	10.3
			-21.3	25.2
			-12.7	10.8
			-19.3	14.9
			-19.1	50
			-21.9	27.7
			-18.5	18.6
			-13.5	35.9
			-30.5	10.7
			-25.7	61.2
			-15.6	56.4
			-28	27.7
			-24.7	30.2
			-16.8	21.5
			-14.1	22.9
			-25.9	19.7
			-15.3	25.3
			-14.1	21.6
			-14.1	11.3
			-11.5	27.5
			-11.4	18.4
			-50	27.8
			-13.7	24.3
			-14.2	17
			-10.2	46
			-14.5	50
			-14.6	17.8
			-12.8	13.9
			-18.1	12
			-38.7	18.8
			-27.2	32.3
			-21.5	32.5
			-18.8	24.8
			-22.6	43.5
			-15.4	81.9
			-16.5	73.4
			-11.9	28
			-16	11.2
			-16.2	11.8
			-16.5	44.3
			-10.7	32.1
			-10.3	19.6
			-10.6	16.7
			-11.6	30.3
			-20.7	23.1
			-39.3	10.4
			-18.3	12.2
			-17.9	30.3
			-10.8	21.9
			-31.6	18.5
			-26.7	10.7
			-24.5	19.2
			-19.4	16.6
			-41.8	13.1
			-88.8	52
			-23	42.8
			-10.9	23.2
			-25.2	19.7
			-21	23.8
			-28.9	19.5
			-27.2	10.5
			-11.9	16.9
			-10.9	12.7
			-15.3	38.4
			-17.2	22.2
			-27.3	11.6
				20.2
				23.7
				19.8
				47.8
				19
				22.6
				39.9
				16
				12.9
				43.1
				31.2
				38.6
				37
				42.2
				51.9
				26.8
				92.7
				54
				19.1
				20.4
				25.8
				18.5
				11.2
				53.7
				44.8
				24.9
				27
				10.8
				34.9
				41.3
				12.6
				12.5
				24.9
				21.3
				59.9
				38.2
				12.1
				14.1
				100
				22.6
				22.8
				10.9
				16.1
				15
				29.3
				12.2
				14
				39.6
				12.7
				19.6
				12.6
				16.3
				18
				29.4
				14.1
				40.3
				10.9
				14.3
				29.3
				33.9
				16
				20.1
				22.6
				20.6
				14.8
				29.9
				54.4
				42.9
				56.5
				34.5
				56.9
				12.3
				10.7
				14.6
				26
				27.6
				14.5
				11.3
				17.9
				50
				81.7
				39.2
				28.3
				14.1
				13.8
				22.8
				12.5
				10.5
				19.8
				15
				16.8
				34.9
				29.8
				34.4
				38.1
				35.5
				39.9
				17.1
				23.1
				28.4
				40.1
				25.6
				10.1
				15.5
				50.1
				61.1
				14.5
				19
				100
				38.2
				13.5
				12.5
				48.5
				33.5
				22.9
				14
				38.1
				34.8
				13.4
				34.9
				10.5
				12.6
				14.7
				10.4
				16.4
				42.9
				51.1
				33.6
				61.9
				25.6
				20.7
				12.8
				31.2
				21.8
				21.1
				50
				52.7
				15
				41.9
				45
				28.1
				50
				55.1
				50
				87.9
				76
				37
				29.9
				35.4
				16.5
				17.4
				36.7
				22.4
				10.9
				17
				51.8
				21.2
				51.7
				29.9
				55.7
				14.7
				20.7
				35.1
				94.1
				16.4
				43.1
				17.4
				49.8
				18.6
				28.7
				13.8
				28.3
				31.3
				34
				70.2
				10.6
				20.5
				88.7
				36.6
				21.8
				46
				10.7
				24.2
				40.8
				59.4
				10.2
				38.1
				32.1
				17.3
				17.4
				19.5
				26.1
				12.2
				23.1
				15.9
				31.4
				31.9
				13.6
				12.6
				10.3
				41.5
				23.9
				37.7
				34.7
				47.1
				60.8
				29.3
				27.1
				45.1
				11.7
				26.9
				45.2
				51.2
				34.1
				31.6
				67.6
				40.6
				14.2
				20.1
				25.4
				16.4
				52.3
				19.4
				25.5
				14.6
				10.7
				15.7
				70.6
				32.1
				26.2
				21
				27.6
				48.7
				17.6
				43
				17.3
				49.1
				37.2
				23.5
				31.5
				11.9
				28.4
				23.2
				25.2
				22.4
				14
				20
				12.4
				14.3
				24.1
				22.9
				16.1
				11.6
				26.4
				26.3
				10.7
				27.7
				10.3
				13
				10.6
				31.8
				38
				51.6
				15.9
				63.7
				43.8
				43.5
				26.9
				12.6
				40.8
				43.9
				12.1
				10.4
				31.9
				11.7
				18.2
				19
				19.6
				94.6
				12.7
				11.6
				36.5
				31.4
				44
				11.6
				12
				54.4
				39.9
				46
				13.3
				87.6
				21.9
				35.1
				54.6
				21.3
				21.2
				32.6
				60.7
				12.5
				13.7
				10.7
				24.8
				12.3
				17.4
				27.2
				12.1
				33.9
				12.8
				11
				29.4
				13.1
				12.1
				10.4
				16.6
				20.6
				18.8
				19.4
				23.3
				24.4
				58.5
				55.9
				11.3
				11.4
				19.8
				23
				58.1
				29.1
				41.2
				34.6
				22.9
				54.5
				14.1
				11.4
				19.3
				11.8
				50.2
				16.2
				19.4
				23
				16.6
				15.1
				27.2
				11
				30.6
				73.9
				12.8
				17.1
				29.7
				12.7
				29.3
				35.6
				14.9
				40.2
				52.1
				18.7
				82.2
				70.9
				36.1
				16.7
				11.7
				31.6
				15.6
				11.4
				11.1
				10.1
				70
				35.3
				22.2
				42.6
				12
				15.8
				21
				24.6
				11.6
				25.7
				27.1
				56.8
				49.9
				27.1
				32.3
				10.7
				21.8
				33.5
				35
				29.5
				19.6
				11.6
				25.2
				15.3
				63.9
				21.6
				51.8
				14.3
				63.4
				47.7
				29.3
				26.5
				29.4
				25.8
				25.9
				37.4
				12.6
				12.9
				14.4
				31.9
				13.5
				16.7
				12
				27.5
				17.7
				50
				57.8
				57.3
				69.1
				37.3
				54.6
				20.8
				16.6
				14.3
				23.4
				21.6
				26.9
				67.3
				17.4
				12.9
				13.6
				10.2
				65.5
				32.4
				12.9
				11.8
				13.4
				12.2
				12.5
				51.4
				45.3
				52
				42.2
				21.6
				50
				12.9
				10.5
				12.7
				11.7
				18.8
				37
				35.1
				35.5
				15
				17.1
				49.5
				11.8
				33.5
				19.6
				25.8
				54
				23
				21.7
				10.5
				12.6
				12.1
				16.5
				19.2
				16.6
				33.4
				11.5
				23.4
				21.1
				65.2
				25.8
				100
				14.9
				54.2
				24.5
				17.1
				16.1
				14.9
				66.4
				26.4
				41.6
				39.2
				40
				39.8
				22.8
				24.9
				13.4
				28.9
				41.1
				12.7
				49.4
				48.9
				21.8
				14.9
				29.4
				17.9
				50
				54.4
				11.7
				14.7
				14.9
				47.7
				15.4
				41.4
				10.7
				14.1
				64.7
				39.7
				31.1
				10.1
				25.4
				18.5
				47.9
				47.6
				49.7
				39.2
				40.7
				15.2
				14.2
				10.5
				12.3
				14.2
				27.1
				52.8
				46.7
				34.3
				27.9
				83.9
				26.8
				19.6
				13.7
				63.9
				35.5
				17.2
				17.9
				35.3
				24.2
				15.3
				14.4
				51.5
				15.7
				20.4
				23.3
				23.7
				32.2
				16.5
				13.7
				15.5
				15
				28
				50.5
				20
				35.7
				48.8
				28.5
				63
				11.7
				17
				44.6
				26.8
				12.1
				20.5
				36.1
				50.8
				39.3
				19.5
				12.6
				16.7
				16.5
				16.4
				83.1
				42.6
				10.9
				15.6
				20
				15.4
				16.2
				32.2
				26.4
				33.8
				37.1
				79.4
				35.1
				13.7
				13.8
				44.6
				31
				16
				24.5
				35.6
				76
				12.9
				32.8
				25.3
				27
				12.4
				12.6
				18.3
				22
				27.6
				22.6
				80.4
				75.5
				57
				26.1
				27.6
				21.7
				13.5
				22
				27.3
				11.3
				13.5
				26
				14
				17.3
				23.2
				72
				42.5
				21.4
				49.4
				19
				21.5
				39
				10.7
				36.6
				31.8
				33.9
				33.9
				40.1
				11.8
				18.5
				11.2
				23.4
				17.4
				27.1
				20.6
				16.2
				26.5
				18.1
				11.4
				42.8
				14
				11.9
				13.8
				31.8
				32.4
				12.8
				13.9
				13.3
				20.4
				15.3
				10.2
				50
				38.1
				30.6
				18.5
				62.8
				49.2
				30.1
				15.1
				37.7
				12.7
				32.2
				12.7
				33.7
				12.6
				14.7
				13.8
				31
				26.2
				13.7
				20.9
				31.5
				100
				21.8
				31.6
				21.7
				13.5
				40.1
				24.8
				29.5
				16.3
				27.6
				20
				15.9
				32.4
				50
				50
				62.5
				44.7
				30.3
				17.5
				35.8
				16.5
				62.9
				11.7
				11.6
				41.1
				40.9
				17.3
				48
				36.5
				14.4
				16.1
				35
				59
				31.8
				70.4
				18.5
				52.6
				64.3
				71.5
				48.4
				46.3
				64.7
				54
				45.7
				10.4
				15.7
				25.1
				23.6
				10.7
				14.3
				27.4
				12.4
				21.3
				34.4
				22.2
				87.1
				13.2
				45.3
				24.3
				100
				12.5
				33.6
				25
				17.3
				10.4
				12.8
				20
				19.7
				12.7
				12.3
				29.9
				10.2
				16.2
				16.9
				27
				12.9
				24.1
				41
				19.2
				21.4
				33.7
				22.4
				35
				13
				30.1
				59.9
				49.4
				29.3
				20.9
				21
				63.4
				20.8
				21.4
				12.7
				10.5
				46.3
				22.8
				31.8
				26.1
				32.2
				11.6
				13.7
				40.6
				25.8
				25.3
				20.1
				11.4
				64.3
				11.2
				24.1
				28.7
				44.6
				26.2
				45.7
				44.4
				30.8
				22.4
				24.1
				21.6
				13.2
				13.5
				10.7
				43
				78.8
				11
				12.5
				15.8
				36.4
				10.1
				14.1
				26.2
				16.4
				34.1
				13.5
				17.8
				36.3
				20.5
				41.4
				12
				10.8
				12.4
				11.3
				19.2
				11.8
				19.4
				11.4
				52.2
				43.2
				11.2
				18.4
				42.6
				26
				28
				19.9
				41.7
				12.3
				10.2
				22.9
				29.6
				10.2
				10.6
				39
				16
				11.3
				71.1
				58.2
				71
				11.4
				27
				12.2
				26
				12.2
				27.7
				32.7
				23.7
				24.8
				29.6
				23
				15.8
				15.7
				28.6
				27.2
				10.5
				10.6
				32.5
				25.1
				88.4
				20.4
				21.1
				33.8
				18.9
				27.8
				10.3
				14.7
				13
				14.9
				86.5
				29.9
				13.8
				13.1
				16.8
				38.9
				18.6
				37.1
				62
				28.4
				71.9
				36.6
				97.7
				23.2
				25.3
				21.5
				54.2
				14.9
				72.5
				18.6
				29
				13.1
				35
				53.9
				15.1
				34.2
				54.6
				35.7
				13.7
				18.4
				18.9
				55.1
				15.5
				45.2
				11.2
				14.5
				14.5
				28.2
				18
				41.6
				22.6
				17.9
				24.2
				45.7
				16.5
				53.4
				14.3
				14.4
				59.1
				18.3
				19.2
				65.7
				13.6
				13.6
				10.9
				13.3
				16.4
				12.9
				90.5
				25.2
				59.3
				20.9
				22.7
				18.2
				23.5
				20.3
				27.3
				24.8
				14.3
				18.6
				30.6
				38
				21.7
				20.1
				15.7
				40.1
				10.1
				17
				15.4
				19.7
				47.9
				38.7
				25.6
				15.6
				30.1
				15.3
				15
				25.6
				15.3
				16.1
				33.8
				10.3
				31.7
				32.1
				38.2
				51.5
				11.6
				20.2
				50
				23.6
				19.9
				25.6
				15.2
				15
				26
				17.3
				18
				37.7
				53.6
				20.8
				23.7
				21.7
				22.9
				27.9
				60.4
				19.3
				17
				50
				26.1
				24.3
				16.3
				11.7
				23.8
				14.4
				25.5
				59.5
				19.8
				27.8
				15.9
				50
				21.1
				18.1
				15.8
				33.4
				17.5
				13.9
				27.4
				76
				33.9
				34.1
				19.3
				25.7
				14
				23.7
				73.4
				16.1
				53.1
				62.1
				30.6
				32.3
				11.8
				14.2
				26.4
				19.6
				16.5
				25.1
				46.6
				10.8
				23.3
				26.2
				10.9
				17.1
				27.9
				18.6
				26.7
				42.8
				26.5
				50.8
				28.3
				23.3
				35.4
				24.9
				25.8
				39.3
				25.7
				14.8
				16.2
				74.2
				10.4
				13.7
				24.6
				59.6
				20.9
				39.5
				14.5
				40.5
				38.7
				74.2
				13.3
				12.5
				25.4
				15.8
				10.9
				20.7
				33.1
				25.1
				15.3
				37
				61.3
				12.6
				31.4
				15.6
				22
				18.8
				10.2
				23.8
				47.9
				11.5
				16.4
				43.5
				11.6
				13.6
				16.3
				12.3
				26.3
				20.8
				11.9
				29.2
				14.7
				10.2
				12.4
				23.2
				12
				76.1
				30.7
				17.3
				11.9
				82
				15
				14.4
				62.7
				51.2
				11
				53.5
				12
				13.5
				25.9
				27.6
				15.8
				45.7
				36.7
				33.9
				27
				76.8
				11.4
				34.9
				27.3
				28.2
				14.7
				16.3
				19.1
				59.1
				27.3
				12.1
				38.5
				21.4
				60.8
				43.9
				34.3
				21
				45.2
				21.7
				48.2
				14.4
				67.3
				19.9
				20.1
				13.7
				13.7
				26.4
				12.1
				26.1
				21.8
				19.2
				15.6
				10.1
				11.5
				14.3
				41.3
				12.8
				15.4
				34.3
				53.7
				62.5
				40.9
				24.5
				10.8
				10.8
				46.3
				58.4
				80.7
				10.7
				13.5
				10.6
				30.6
				16.6
				15.8
				44.2
				25.4
				44.2
				10.7
				12
				17.9
				22.9
				17.4
				19.5
				18.5
				11.3
				16.4
				18.2
				44.3
				32.5
				12.2
				10.8
				65
				36.9
				32.8
				24.6
				10.1
				14.9
				35.5
				34.7
				13.5
				38.4
				27
				15.2
				55.2
				14.1
				13.5
				23.8
				23.3
				26.4
				28.6
				25.3
				76.2
				17.8
				29.6
				29.2
				29.8
				12.2
				24.6
				29.6
				15.3
				12.1
				38.5
				10.4
				12.3
				20.1
				16.1
				14.2
				26.1
				16.5
				10.7
				17.3
				11
				10.8
				11.7
				18.7
				17.9
				16.5
				15.5
				26.7
				17.1
				69.8
				55.7
				10.7
				54.7
				27.2
				67.4
				33.6
				44.8
				42.9
				14
				18.5
				28.8
				21.8
				31.4
				30.5
				13.1
				11.9
				16.8
				14.3
				17.1
				13.5
				18.6
				14.3
				83.5
				70.5
				13.7
				19.1
				12
				20.4
				33
				12.5
				13.3
				14.5
				14.9
				23.4
				19.6
				39.8
				15.9
				13.8
				16.6
				66.7
				11.5
				10.1
				11.3
				16.4
				25.3
				50
				46.3
				12.4
				32.7
				14.2
				54
				36.9
				16.4
				17.8
				54.5
				36
				26.4
				25.8
				49.5
				12.8
				18.7
				11.9
				42.7
				25
				41.9
				47.2
				10.4
				17.9
				15.2
				13.6
				12.7
				13.8
				14.5
				37.9
				38.2
				15.8
				24.4
				37.9
				17.3
				50
				25.6
				70.1
				22.6
				50
				18.8
				22.4
				16.5
				17
				13.4
				24.3
				27.2
				10.1
				14.9
				18.7
				11
				50
				27.1
				14.5
				46.6
				22.6
				21.9
				19.7
				25.3
				53.2
				11.2
				18
				26.1
				35.8
				11.3
				14.1
				20.6
				14.7
				13.1
				59.1
				17.7
				46
				24.6
				11.4
				10.6
				55.5
				29.1
				37.5
				38
				21.7
				16.8
				17
				16.8
				26.1
				20.8
				17.1
				19.4
				17.8
				13.7
				20.5
				15.3
				16.7
				35.8
				24.2
				20.6
				10.3
				15.1
				16.7
				27.8
				80.7
				59.5
				20.9
				59
				28
				50.2
				11.5
				32.6
				15.6
				21.6
				47.1
				10.8
				15
				43.1
				12.8
				15.8
				49
				15.8
				19.4
				31.1
				12.5
				13.4
				21.7
				29.3
				23.6
				23.9
				10.4
				16.6
				60.7
				15.1
				13.2
				10.9
				26.7
				12.2
				100
				44
				12
				17.6
				10.9
				27.2
				13.4
				17.8
				13.8
				15.7
				64.7
				44.2
				20.7
				10.7
				12.5
				14
				13.5
				16.9
				49.1
				15.5
				15.2
				53.2
				20.3
				17.3
				16.3
				14.9
				43.9
				14.5
				10.3
				73.6
				19.8
				25.6
				14.9
				15.3
				11.4
				40.1
				26.4
				80.2
				13.9
				69.1
				12.4
				18.8
				34.1
				87.5
				26.7
				31.8
				50.4
				72.5
				24
				11.3
				27.3
				40.7
				31.7
				41.4
				19.4
				20.6
				25.3
				37.9
				22.6
				37.8
				14.1
				24.1
				40.8
				71.9
				14.4
				42.5
				11.8
				17.4
				16
				13.9
				14.9
				10.2
				16.4
				11.6
				10.4
				13.5
				10.7
				30.8
				10.9
				17.2
				27.4
				18.9
				14.9
				18.6
				16.5
				67.8
				27.7
				21.1
				65.8
				13.6
				27
				22.1
				40.8
				14.7
				28.6
				58.7
				12.9
				10.4
				59
				17.9
				19
				12.9
				29.1
				10.1
				50
				19
				12.6
				16.6
				13.1
				12.7
				70.1
				32.5
				54.4
				56.9
				15.9
				22.4
				76.4
				33.5
				31
				10.5
				11.4
				10.8
				16.1
				46.4
				11.9
				12.8
				14.1
				12.5
				23.4
				18.2
				45.8
				10.9
				58.5
				10.7
				12.4
				18.2
				25.1
				33.7
				37.6
				39.3
				66.2
				39.7
				31.7
				65.8
				50.2
				62.3
				36.5
				16.2
				11.4
				37.7
				45.3
				12.8
				17.6
				14.6
				17.7
				14.5
				48.8
				15.4
				29.3
				28.3
				37.4
				61
				62.3
				14.7
				11.2
				12.1
[truncated: 2,826 more columns]

## Sheet: Figure 5
Figure 5B
MCF7-H3R8me2s	Rep1	Rep2	Rep3		MCF7-H4R3me2s	Rep1	Rep2	Rep3
Normoxia	3.35195	3.23777	3.83706		Normoxia	3.37526	2.46229	1.72907
Hypoxia	8.69388	7.70076	8.36868		Hypoxia	6.36429	4.75683	6.47554
Statistical test					Statistical test
P value	0.0004				P value	0.0108
Test type	t test, two tailed				Test type	t test, two tailed
Difference between means (B - A) ± SEM	4.779 ± 0.3453				Difference between means (B - A) ± SEM	3.343 ± 0.7315
Figure 5D
MCF7-H3R8me2s	Rep1	Rep2	Rep3		MCF7-H4R3me2s	Rep1	Rep2	Rep3
dCas9-PRMT5_EV	1.14472	0.895025	0.832199		dCas9-PRMT5_EV	0.626332	0.917004	0.566442
dCas9-PRMT5_sgICR	3.02095	2.89788	2.56685		dCas9-PRMT5_sgICR	2.87787	2.33755	2.56685
Statistical test					Statistical test
P value	0.0006				P value	0.001
Test type	t test, two tailed				Test type	t test, two tailed
Difference between means (B - A) ± SEM	1.871 ± 0.1658				Difference between means (B - A) ± SEM	1.891 ± 0.1904
Figure 5E
dCas9-PRMT5_EV	0.877849	1.09833	1.02382
dCas9-PRMT5_sgICR	0.509954	0.796092	0.591389
Statistical test
P value	0.0294
Test type	t test, two tailed
Difference between means (B - A) ± SEM	-0.3675 ± 0.1069
Figure 5F
MDA-MB-231	Rep1	Rep2	Rep3
Normoxia	8.84585	12.996	13.6422
Hypoxia	33.0139	24.59	25.8125
Statistical test
P value	0.0114
Test type	t test, two tailed
Difference between means (B - A) ± SEM	15.98 ± 3.027
Figure 5G
MDA-MB-231	Rep1	Rep2	Rep3
DMSO_Nx	1.04972	0.879649	0.792784
DMSO_Hx	2.78949	3.06312	3.2154
GSK591_Hx	0.986233	1.41912	1.25701
Statistical test
Test type	Tukey's multiple comparisons test
Sample	Mean Diff.	Adjusted P Value
DMSO_Nx vs DMSO_Hx	-2.115	<0.0001
DMSO_Hx vs GSK591_Hx	1.802	<0.0001
Figure 5H
MDA-MB-231	Rep1	Rep2	Rep3
DMSO_Hx	3.43426	4.74037	5.02805
GSK591_Hx	0.904379	1.34257	2.15099
Statistical test
P value	0.0105
Test type	t test, two tailed
Difference between means (B - A) ± SEM	-2.935 ± 0.6114
Figure 5I
MCF7	Rep1	Rep2	Rep3
shControl_dCas9-PRMT5_EV_Hx	3.50642	2.91804	3.36359
shPRMT5_dCas9-PRMT5_EV_Hx	1.04972	0.846745	0.976032
shPRMT5_dCas9-PRMT5_sgICR_Hx	2.42839	3.24901	3.13834
Statistical test
Test type	Tukey's multiple comparisons test
Sample	Mean Diff.	Adjusted P Value
shControl_dCas9-PRMT5_EV_Hx vs shPRMT5_dCas9-PRMT5_EV_Hx	2.305	0.0003
shPRMT5_dCas9-PRMT5_EV_Hx vs. shPRMT5_dCas9-PRMT5_sgICR_Hx	-1.981	0.0006
Figure 5J
MCF7	Rep1	Rep2	Rep3
shControl_dCas9-PRMT5_EV_Hx	15.455	10.7779	8.4855
shPRMT5_dCas9-PRMT5_EV_Hx	2.59368	2.94854	4.45369
shPRMT5_dCas9-PRMT5_sgICR_Hx	9.28563	10.1965	8.54452
Statistical test
Test type	Tukey's multiple comparisons test
Sample	Mean Diff.	Adjusted P Value
shControl_dCas9-PRMT5_EV_Hx vs shPRMT5_dCas9-PRMT5_EV_Hx	8.241	0.0086
shPRMT5_dCas9-PRMT5_EV_Hx vs. shPRMT5_dCas9-PRMT5_sgICR_Hx	-6.01	0.0345
Figure 5K
MDA-MB-231	Rep1	Rep2	Rep3
DMSO_Nx	0.846745	0.852635	0.685391
DMSO_Hx	3.78423	3.77114	4.43828
GSK591_Hx	0.926588	1.3333	1.20581
Statistical test
Test type	Tukey's multiple comparisons test
Sample	Mean Diff.	Adjusted P Value
DMSO_Nx vs DMSO_Hx	-3.203	<0.0001
DMSO_Hx vs GSK591_Hx	2.843	<0.0001
Figure 5L
MCF7	Rep1	Rep2	Rep3
shControl_dCas9-PRMT5_EV_Hx	2.64818	4.27226	5.18736
shPRMT5_dCas9-PRMT5_EV_Hx	1.10191	1.68179	1.53156
shPRMT5_dCas9-PRMT5_sgICR_Hx	4.56305	5.09824	4.92458
Statistical test
Test type	Tukey's multiple comparisons test
Sample	Mean Diff.	Adjusted P Value
shControl_dCas9-PRMT5_EV_Hx vs shPRMT5_dCas9-PRMT5_EV_Hx	2.598	0.0152
shPRMT5_dCas9-PRMT5_EV_Hx vs. shPRMT5_dCas9-PRMT5_sgICR_Hx	-3.424	0.0041

## Sheet: Figure 6
Figure 6A
MCF7	DMSO_NX_Rep1	DMSO_Nx_Rep2	DMSO_Nx_Rep3	DMSO_Hx_Rep1	DMSO_Hx_Rep2	DMSO_Hx_Rep	GSK591_Hx_Rep1	GSK591_Hx_Rep2	GSK591_Hx_Rep3
Intron 17	1.41421	0.972655	2.67586	1.42405	0.82645	0.773783	0.920188	1.45902	0.716978
Exon 18A	0.570382	0.724471	0.329877	0.49141	0.339151	0.308855	0.479632	0.523042	0.936272
ICR	1.26576	1.18099	1.08298	2.31338	2.94854	2.15846	0.97942	1.02101	1.03168
Intron 18A	1.12506	0.757858	1.43396	1.02456	1.38992	0.70466	1.6529	0.840896	1.27015
Statistical test
Test type	Tukey's multiple comparisons test
Sample	Mean Diff.	Adjusted P Value
Intron 17
Normoxia vs. Hypoxia	0.6795	0.0957
Normoxia vs. GSK591_Hypoxia	0.6555	0.1109
Hypoxia vs. GSK591_Hypoxia	-0.02397	0.9968
Exon 18A
Normoxia vs. Hypoxia	0.1618	0.8632
Normoxia vs. GSK591_Hypoxia	-0.1047	0.9399
Hypoxia vs. GSK591_Hypoxia	-0.2665	0.6738
ICR
Normoxia vs. Hypoxia	-1.297	0.001
Normoxia vs. GSK591_Hypoxia	0.1659	0.8567
Hypoxia vs. GSK591_Hypoxia	1.463	0.0003
Intron 18A
Normoxia vs. Hypoxia	0.06591	0.9757
Normoxia vs. GSK591_Hypoxia	-0.149	0.8825
Hypoxia vs. GSK591_Hypoxia	-0.2149	0.7722
Figure 6B
MCF7	shControl_dCas9-PRMT5_EV_Hx_Rep1	shControl_dCas9-PRMT5_EV_Hx_Rep2	shControl_dCas9-PRMT5_EV_Hx_Rep3	shPRMT5_dCas9-PRMT5_EV_Hx_Rep1	shPRMT5_dCas9-PRMT5_EV_Hx_Rep2	shPRMT5_dCas9-PRMT5_EV_Hx_Rep3	shPRMT5_dCas9-PRMT5_sgICR_Hx_Rep1	shPRMT5_dCas9-PRMT5_sgICR_Hx_Rep2	shPRMT5_dCas9-PRMT5_sgICR_Hx_Rep3
Intron 17	1.39474	1.94531	1.83401	0.80107	1.76541	0.917004	1.62451	1.14076	1.30586
Exon 18A	0.861546	1.82766	1.30134	1.21419	1.35191	0.882703	1.52098	0.99654	1.93858
ICR	4.27226	2.58471	2.47084	1.16878	0.986233	0.949342	2.97935	2.51403	2.81864
Intron 18A	1.10573	1.61888	1.82134	1.08298	1.63014	0.852635	1.40932	0.936272	0.96929
Statistical test
Test type	Tukey's multiple comparisons test
Sample	Mean Diff.	Adjusted P Value
Intron 17
shControl_dCas9-PRMT5_EV vs. shPRMT5_dCas9-PRMT5_EV	0.5635	0.2878
shControl_dCas9-PRMT5_EV vs. shPRMT5_dCas9-PRMT5_sgICR	0.3676	0.5785
shPRMT5_dCas9-PRMT5_EV vs. shPRMT5_dCas9-PRMT5_sgICR	-0.1959	0.8537
Exon 18A
shControl_dCas9-PRMT5_EV vs. shPRMT5_dCas9-PRMT5_EV	0.1806	0.8741
shControl_dCas9-PRMT5_EV vs. shPRMT5_dCas9-PRMT5_sgICR	-0.1552	0.9053
shPRMT5_dCas9-PRMT5_EV vs. shPRMT5_dCas9-PRMT5_sgICR	-0.3358	0.6323
ICR
shControl_dCas9-PRMT5_EV vs. shPRMT5_dCas9-PRMT5_EV	2.074	<0.0001
shControl_dCas9-PRMT5_EV vs. shPRMT5_dCas9-PRMT5_sgICR	0.3386	0.6275
shPRMT5_dCas9-PRMT5_EV vs. shPRMT5_dCas9-PRMT5_sgICR	-1.736	0.0002
Intron 18A
shControl_dCas9-PRMT5_EV vs. shPRMT5_dCas9-PRMT5_EV	0.3267	0.6476
shControl_dCas9-PRMT5_EV vs. shPRMT5_dCas9-PRMT5_sgICR	0.4104	0.5077
shPRMT5_dCas9-PRMT5_EV vs. shPRMT5_dCas9-PRMT5_sgICR	0.08362	0.9714
Figure 6C
MCF7	shControl_Nx_Rep1	shControl_Nx_Rep2	shControl_Nx_Rep3	shControl_Hx_Rep1	shControl_Hx_Rep2	shControl_Hx_Rep3	shMECP2_Hx_Rep1	shMECP2_Hx_Rep2	shMECP2_Hx_Rep3
Intron 17	1.62451	1.19334	1.12117	0.965936	1.16878	1.02456	1.42899	1.03168	1.98619
Exon 18A	1.23542	1.75321	1.44393	1.52626	1.6077	1.01396	1.23971	1.74715	1.56917
ICR	1.12896	0.721965	1.37554	2.78949	2.95878	2.30537	1.01396	1.05336	1.39474
Intron 18A	1.11729	1.02456	0.920188	0.806642	0.724471	1.21841	1.23971	1.32869	1.56917
Statistical test
Test type	Tukey's multiple comparisons test
Sample	Mean Diff.	Adjusted P Value
Intron 17
shCTRL_Normoxia vs. shCTRL_Hypoxia	0.2599	0.4972
shCTRL_Normoxia vs. shMECP2	-0.1693	0.7395
shCTRL_Hypoxia vs. shMECP2	-0.4292	0.1636
Exon 18A
shCTRL_Normoxia vs. shCTRL_Hypoxia	0.09488	0.9087
shCTRL_Normoxia vs. shMECP2	-0.04115	0.9821
shCTRL_Hypoxia vs. shMECP2	-0.136	0.8221
ICR
shCTRL_Normoxia vs. shCTRL_Hypoxia	-1.609	<0.0001
shCTRL_Normoxia vs. shMECP2	-0.07853	0.9364
shCTRL_Hypoxia vs. shMECP2	1.531	<0.0001
Intron 18A
shCTRL_Normoxia vs. shCTRL_Hypoxia	0.1042	0.8911
shCTRL_Normoxia vs. shMECP2	-0.3585	0.2743
shCTRL_Hypoxia vs. shMECP2	-0.4627	0.1252
Figure 6D
MCF7	Rep1	Rep2	Rep3		MDA-MB-231	Rep1	Rep2	Rep3
shControl_Hx	0.623923	1.12004	1.25604		shControl_Hx	0.840411	0.92567	1.23392
shPTBP1_1_Hx	2.53282	3.43293	2.84946		shPTBP1_1_Hx	6.77055	6.20165	6.78461
shPTBP1_2_Hx	3.07991	2.48834	2.77462		shPTBP1_2_Hx	6.21842	7.71837	6.5376
Statistical test					Statistical test
Test type	Tukey's multiple comparisons test				Test type	Tukey's multiple comparisons test
Sample	Mean Diff.	Adjusted P Value			Sample	Mean Diff.	Adjusted P Value
shCTRL_Hx vs. shPTBP1_1_Hx	-1.938	0.0016			shCTRL_Hx vs. shPTBP1_1_Hx	-5.586	<0.0001
shCTRL_Hx vs. shPTBP1_2_Hx	-1.781	0.0025			shCTRL_Hx vs. shPTBP1_2_Hx	-5.825	<0.0001
Figure 6E
MCF7	Rep1	Rep2	Rep3
DMSO_Nx	0.817902	0.986233	0.879649
DMSO_Hx	3.40954	3.11575	3.66802
GSK591_Hx	0.556711	0.582367	0.639493
Statistical test
Test type	Tukey's multiple comparisons test
Sample	Mean Diff.	Adjusted P Value
DMSO_Nx vs DMSO_Hx	-2.503	<0.0001
DMSO_Hx vs GSK591_Hx	2.805	<0.0001
Figure 6F
MCF7	Rep1	Rep2	Rep3
shControl_dCas9-PRMT5_EV_Hx	3.70635	4.19887	3.65533
shPRMT5_dCas9-PRMT5_EV_Hx	1.25701	1.32869	0.929805
shPRMT5_dCas9-PRMT5_sgICR_Hx	3.81055	2.71321	2.42839
Statistical test
Test type	Tukey's multiple comparisons test
Sample	Mean Diff.	Adjusted P Value
shControl_dCas9-PRMT5_EV_Hx vs shPRMT5_dCas9-PRMT5_EV_Hx	2.305	0.0011
shPRMT5_dCas9-PRMT5_EV_Hx vs. shPRMT5_dCas9-PRMT5_sgICR_Hx	-1.981	0.0079
Figure 6G
MCF7	Rep1	Rep2	Rep3
shControl_Nx	0.852635	0.386891	0.946058
shControl_Hx	4.19887	4.36203	4.59479
shMECP2_Hx	1.19748	1.26576	1.13288
Statistical test
Test type	Tukey's multiple comparisons test
Sample	Mean Diff.	Adjusted P Value
shControl_Nx vs shControl_Hx	-3.657	<0.0001
shControl_Hx vs shMECP2_Hx	3.187	<0.0001
Figure 6I
MCF7	Rep1	Rep2	Rep3
ICR-WT_MCF7_Hx	1.25071	0.764587	0.984698
ICR-Mut_MCF7_Hx	2.10344	2.48415	2.29382
Statistical test
P value	0.0024
Test type	t test, two tailed
Difference between means (B - A) ± SEM	1.294 ± 0.1784

## Sheet: Figure S2
Figure S2A
MCF7	Nx_Rep1	Nx_Rep2	Nx_Rep3	Hx_Rep1	Hx_Rep2	Hx_Rep3
pGL3-basic	1.03384	1.018	0.948168	0.976686	0.976714	1.05042
-500	0.940362	1.0254	1.0402	1.04558	1.13269	1.19226
-1000	0.968777	0.984987	1.04984	1.11726	0.954817	1.28266
-1500	0.967909	1.01794	1.01577	1.87054	1.69639	1.81118
-2000	0.968111	1.01494	1.01856	2.02528	1.96826	1.99517
Statistical test
Test type	Tukey's multiple comparisons test
Alpha	0.05
Sample	Mean Diff.	Adjusted P Value
pGL3 basic Nx vs. pGL3 basic Hx	3.333e-07	>0.9999
-500 Nx vs. -500 Hx	-0.6893	0.1943
-1000 Nx vs. -1000Hx	-0.6001	0.3607
-1500 Nx vs. -1500Hx	-2.806	<0.0001
-2000Nx vs. -2000Hx	-3.357	<0.0001
Figure S2E
MDA-MB-231
Normoxia	4.27226	4.28709	5.73582
Hypoxia	0.45376	1.36131	1.6077
Statistical test
P value	0.0038
Test type	t test, two tailed
Difference between means (B - A) ± SEM	-3.624 ± 0.5989
Figure S2F
MDA-MB-231
Normoxia	5.24157	7.23503	6.19026
Hypoxia	27.2843	28.0514	22.4711
Statistical test
P value	0.0004
Test type	t test, two tailed
Difference between means (B - A) ± SEM	19.71 ± 1.839
Figure S2H
MDA-MB-231	Rep1	Rep2	Rep3
pGL3-basic	0.938301	1.07208	0.989615
-1500	4.08983	5.70912	4.45006
-1500_CTCFMut	1.79045	1.87566	1.71572
Statistical test
Test type	Tukey's multiple comparisons test
Sample	Mean Diff.	Adjusted P Value
pGL3 Basic vs. -1500	-3.75	0.0002
-1500 vs. -1500_CTCFMut	2.956	0.0008

## Sheet: Figure S3
Figure S3A
CDH1	Rep1	Rep2	Rep3		CDH2	Rep1	Rep2	Rep3		SNAI1	Rep1	Rep2	Rep3		VIM	Rep1	Rep2	Rep3
shControl_Hx	0.998348	0.909166	1.09249		shControl_Hx	1.0365	0.93415	1.02935		shControl_Hx	0.71244	0.920724	1.36684		shControl_Hx	0.962026	0.992506	1.04547
shPRMT5_1_Hx	2.36627	2.28567	3.2662		shPRMT5_1_Hx	0.485225	0.577033	0.67209		shPRMT5_1_Hx	0.0112873	0.0159626	0.0343354		shPRMT5_1_Hx	0.752179	0.320667	0.445701
shPRMT5_2_Hx	2.90314	2.50987	1.94884		shPRMT5_2_Hx	0.280627	0.468697	0.756141		shPRMT5_2_Hx	0.110402	0.170855	0.371347		shPRMT5_2_Hx	0.69696	0.663951	0.588106
Statistical test					Statistical test					Statistical test					Statistical test
Test type	Tukey's multiple comparisons test				Test type	Tukey's multiple comparisons test				Test type	Tukey's multiple comparisons test				Test type	Tukey's multiple comparisons test
Sample	Mean Diff.	Adjusted P Value			Sample	Mean Diff.	Adjusted P Value			Sample	Mean Diff.	Adjusted P Value			Sample	Mean Diff.	Adjusted P Value
shCTRL_Hx vs. shPRMT5_1_Hx	-1.639	0.0075			shCTRL_Hx vs. shPRMT5_1_Hx	0.4219	0.0335			shCTRL_Hx vs. shPRMT5_1_Hx	0.9795	0.0029			shCTRL_Hx vs. shPRMT5_1_Hx	0.4938	0.0098
shCTRL_Hx vs. shPRMT5_2_Hx	-1.454	0.0132			shCTRL_Hx vs. shPRMT5_2_Hx	0.4982	0.0165			shCTRL_Hx vs. shPRMT5_2_Hx	0.7825	0.0089			shCTRL_Hx vs. shPRMT5_2_Hx	0.3503	0.043
Figure S3E						\
CDH1	Rep1	Rep2	Rep3		CDH2	Rep1	Rep2	Rep3		SNAI1	Rep1	Rep2	Rep3		VIM	Rep1	Rep2	Rep3
DMSO_Hx	1.03371	0.998836	0.967458		DMSO_Hx	0.853895	1.23724	0.90886		DMSO_Hx	1.04051	1.04102	0.918465		DMSO_Hx	0.95027	1.2196	0.83013
GSK591_Hx	1.42451	1.87306	1.79304		GSK591_Hx	0.473728	0.514817	0.587284		GSK591_Hx	0.204369	0.158453	0.120502		GSK591_Hx	0.311307	0.264513	0.471853
Statistical test					Statistical test					Statistical test					Statistical test
P value	0.035				P value	0.0494				P value	0.0002				P value	0.0146
Test type	t test, two tailed				Test type	t test, two tailed				Test type	t test, two tailed				Test type	t test, two tailed
Difference between means (B - A) ± SEM	0.6969 ± 0.1394				Difference between means (B - A) ± SEM	-0.4747 ± 0.1242				Difference between means (B - A) ± SEM	-0.8389 ± 0.04743				Difference between means (B - A) ± SEM	-0.6508 ± 0.1312
Figure S3H
MDA-MB-231	Rep1	Rep2	Rep3
shControl_Hx	97.3596	98.7998	103.841
shPRMT5_1_Hx	59.3375	67.8349	53.1445
shPRMT5_2_Hx	46.3754	59.0495	44.6471
Statistical test
Test type	Tukey's multiple comparisons test
Sample	Mean Diff.	Adjusted P Value
ShControl_Hxl vs. ShPRMT5_1_Hx	39.89	0.0007
ShControl_Hx vs. ShPRMT5_2_Hx	49.98	0.0002
Figure S3I
MDA-MB-231	Rep1	Rep2	Rep3
DMSO_Hx	104.878	105.575	89.547
GSK591_Hx	50.8711	59.2334	38.676
Statistical test
P value	0.0033
Test type	t test, two tailed
Difference between means (B - A) ± SEM	-50.41 ± 7.936

## Sheet: Figure S4
Figure S4A
MDA-MB-231	Rep1	Rep2	Rep3
DMSO_Nx	1.08278	0.983778	0.933443
DMSO_Hx	0.520761	0.538271	0.428646
GSK591_Hx	1.11737	1.40909	0.763779
Statistical test
Test type	Tukey's multiple comparisons test
Sample	Mean Diff.	Adjusted P Value
DMSO_Nx vs DMSO_Hx	0.5041	0.044
DMSO_Hx vs GSK591_Hx	-0.6009	0.0214
Figure S4B
MDA-MB-231-H3R8me2s	Rep1	Rep2	Rep3		MDA-MB-231-H4R3me2s	Rep1	Rep2	Rep3
Normoxia	1.23542	0.946058	1.22264		Normoxia	0.694959	0.714497	0.840896
Hypoxia	4.22807	8.19646	7.4127		Hypoxia	2.04202	2.48802	2.57576
Statistical test					Statistical test
P value	0.045				P value	0.0069
Test type	t test, two tailed				Test type	t test, two tailed
Difference between means (B - A) ± SEM	5.478 ± 1.217				Difference between means (B - A) ± SEM	1.618 ± 0.1715
Figure S4G
MCF7	Rep1	Rep2	Rep3
Normoxia	6.27667	9.41525	5.79577
Hypoxia	15.8345	13.6422	19.5622
Statistical test
P value	0.0157
Test type	t test, two tailed
Difference between means (B - A) ± SEM	9.184 ± 2.067
Figure S4H
MCF7	Rep1	Rep2	Rep3
DMSO_Nx	0.714497	1.25701	1.09429
DMSO_Hx	3.07375	2.14355	1.85318
GSK591_Hx	0.855595	1.23114	0.858565
Statistical test
Test type	Tukey's multiple comparisons test
Sample	Mean Diff.	Adjusted P Value
DMSO_Nx vs DMSO_Hx	-1.335	0.019
DMSO_Hx vs GSK591_Hx	1.375	0.0167
FigureS4I
MCF7	Rep1	Rep2	Rep3
DMSO_Hx	2.5403	3.13834	2.72263
GSK591_Hx	1.21419	0.99654	1.28788
Statistical test
P value	0.0041
Test type	t test, two tailed
Difference between means (B - A) ± SEM	-1.634 ± 0.1974
Figure S4J
MDA-MB-231	Rep1	Rep2	Rep3
DMSO_Nx	1.56374	1.08298	1.09809
DMSO_Hx	3.5186	2.91804	3.63008
GSK591_Hx	1.51572	1.69937	1.75321
Statistical test
Test type	Tukey's multiple comparisons test
Sample	Mean Diff.	Adjusted P Value
DMSO_Nx vs DMSO_Hx	-2.107	0.0002
DMSO_Hx vs GSK591_Hx	1.699	0.0008
Figure S4L
shControl_Hx	0.997172	1.26725	1.52247
shMECP2_1_Hx	2.30861	1.82993	1.85213
shMECP2_2_Hx	2.30017	2.29767	2.7663
Statistical test
Test type	Tukey's multiple comparisons test
Sample	Mean Diff.	Adjusted P Value
shControl_Hxvs shMECP2_1_Hx	-0.7346	0.035
shControl vs shMECP2_2_Hx	-1.192	0.0038

## Sheet: Figure S5
Figure S5A
MDA-MB-231	DMSO_NX_Rep1	DMSO_Nx_Rep2	DMSO_Nx_Rep3	DMSO_Hx_Rep1	DMSO_Hx_Rep2	DMSO_Hx_Rep	GSK591_Hx_Rep1	GSK591_Hx_Rep2	GSK591_Hx_Rep3
Intron 17	1.77154	2.28945	2.42839	1.26138	1.87905	2.16595	1.25701	0.959264	1.19748
Exon 18A	1.98619	2.8481	0.734584	0.876606	1.84038	0.716978	0.471392	1.77768	1.97246
ICR	0.806642	0.539614	0.864537	1.64718	3.00008	2.09943	0.685391	0.399149	0.946058
Intron 18A	2.59368	3.12748	2.70382	1.72309	2.56685	1.18509	0.342696	2.10672	2.20381
Statistical test
Test type	Tukey's multiple comparisons test
Sample	Mean Diff.	Adjusted P Value
Intron 17
Normoxia vs. Hypoxia	0.3943	0.7267
Normoxia vs. GSK591_Hypoxia	1.025	0.1357
Hypoxia vs. GSK591_Hypoxia	0.6309	0.4497
Exon 18A
Normoxia vs. Hypoxia	0.7116	0.3652
Normoxia vs. GSK591_Hypoxia	0.4491	0.6622
Hypoxia vs. GSK591_Hypoxia	-0.2625	0.8671
ICR
Normoxia vs. Hypoxia	-1.512	0.0189
Normoxia vs. GSK591_Hypoxia	0.06006	0.9925
Hypoxia vs. GSK591_Hypoxia	1.572	0.0145
Intron 18A
Normoxia vs. Hypoxia	0.9833	0.1572
Normoxia vs. GSK591_Hypoxia	1.257	0.0559
Hypoxia vs. GSK591_Hypoxia	0.2739	0.8563

[truncated: 1 more sheets: Figure S6]
