# Supplementary material for: PRMT5 regulates alternative splicing of TCF3 under hypoxia to promote EMT and invasion in breast cancer
Source: PLoS Biol. 2025 Oct 28;23(10):e3003444. doi: 10.1371/journal.pbio.3003444 (PMC12585103; doi:10.1371/journal.pbio.3003444)
Supplement: S1 File — Sheet 1: EMT TFs list. Sheet 2: List of genes for GO analysis. Sheet 3: Genes in the highlighted GO category. (XLSX) [file pbio.3003444.s013.xlsx]

## Sheet: EMT TFs list
List of EMT Transcription factors obtained from Debnath et al., 2021
ZEB1	FOXO3	TBX1
ZEB2	FOXC1	JUNB
SOX11	TCF3	SIX1
WT1	FOXN2	FOXF2
FOXG1	FOSL2	SNAI1
RUNX1	KL4	TWIST1
SOX9	ALX1	OVOL1
ZBTB38	KLF8	SNAI3
TFAP2A	KLF10	SNAI3
RUNX2	GATA4	OVOL2
BACH1	ELK3	GSC
SOX4	SNAI2	FOSL1
FOXK1	GATA6	TWIST2
FOXM1	FOXC2
PRRX1

## Sheet: List of genes for GO analysis
List of genes undergoing significant MXE upon PRMT5 KD under hypoxia
SIMC1
DUXAP8
KCNAB3
PLS3
NR2F1-AS1
IZUMO4
C1orf109
OGT
KLRC2
HCLS1
TOMM40
C9orf85
PCBP1-AS1
EPB41L1
AC093157.1
HSF4
ANKMY1
NEK10
RCBTB2
CCDC88A
TMEM143
SELENBP1
DECR2
MLH3
DECR1
IP6K2
C2orf92
SNHG29
PAQR3
RELB
PCBP3
IL1RL2
SNHG29
PVT1
DECR1
PVT1
KAT6B
POLR2J4
TBC1D5
DUXAP8
FAM169A
DOCK6
P2RX6
LIN7B
NR2F1-AS1
PCBP1-AS1
PTGES2
NDUFAF6
PAOX
LMBR1L
EXOC6
TRDMT1
KIAA0556
TAOK1
ANKMY1
PLEKHA6
TUBD1
SAMD11
GUSBP11
DEF8
PCBP1-AS1
DEF8
YAF2
ANKMY1
TRA2A
AC092279.1
SNHG1
MROH8
OGT
SNHG1
ATXN3
MXI1
TMEM234
B4GALT6
NT5C2
SFI1
NPR2
CCDC24
SHKBP1
PAQR6
NEMF
NQO2
AC026412.1
ACBD4
CROCCP2
PRMT5
TP73
NAP1L1
LIN7B
IRF5
TRIM5
HACL1
PLEKHN1
SFI1
TSC1
PCBP1-AS1
DMKN
DMKN
TCP11L1
SLMAP
LRP8
CCDC15
NPHP4
CPT1C
ABRAXAS1
DEPDC5
SLC25A35
DTYMK
SNF8
ZFYVE27
SP3
TMBIM6
NAP1L1
AGAP4
FAAH
USP34
SSBP4
IQCK
LRRFIP2
CATSPER1
PROSER1
IP6K2
RANBP3
CPT1C
PMS1
PSORS1C1
ATXN3
RAB34
CCT6P1
KDM1B
DNTTIP1
PIK3C2A
MKKS
CCDC136
JPX
GDPD5
CDK4
AGBL3
TBC1D31
ST5
TEPSIN
NOL11
ATP11A
RAP1GAP
SIN3B
RAPGEF1
SPATS2L
ANKS3
TSEN2
SMIM7
CCHCR1
C6orf52
ABCD4
MND1
METAP1
SNHG5
TROAP
AMDHD2
SPAG7
SGMS1
FNDC3B
LETMD1
TPM4
IRF5
PARP10
MEGF6
ZNF133
ATXN7L2
TMEM161B-AS1
TMBIM6
ZSWIM4
DYNLL1
AL021368.4
PGS1
C4orf48
IQCK
EXOG
ZSCAN20
CERS4
RBL1
MYH3
NECAB3
SERPINB6
RUSC1
MED13
MUC1
FAM86B3P
ARIH2
CCM2
MDN1
LSM14B
DPM1
PRKCZ
EXOG
MST1R
RPARP-AS1
TINAGL1
MCUB
RAPH1
TOM1L2
ZC3H11A
PPRC1
PTPN21
FAM49B
C6orf52
FLOT1
WASH7P
ALDH1A3
CLTCL1
UQCC1
TSC1
DYNLL1
UBQLN1
RANBP3
WDR62
PSMD4
SLC38A9
MUC1
CEACAM19
ACAA1
ARL16
C11orf80
DUSP22
DDR1
BSDC1
PHRF1
INTS1
PIKFYVE
CDS1
EIF2B4
TTBK2
PARD3
POLR2J3
SSBP4
ZFYVE1
LETMD1
DMKN
HACL1
RPH3AL
ABCC5
SNX5
TCF7L2
HSF1
POLM
BABAM1
CPNE1
ANXA5
RCCD1
FOXRED1
AASDH
SLC25A39
HERC4
CCDC136
COL6A1
NUTM2A-AS1
FBLN7
SNHG1
NUP98
SURF2
NIF3L1
NVL
PTP4A2
LETMD1
FAM169A
HMGN1
MARCH7
GMEB2
KHSRP
TTYH3
FAM13A
KRBA1
TECR
WDSUB1
UBE2D2
RNPEPL1
CERS4
KLHL29
DYNLL1
ABCB9
RUSC1
PHRF1
DGKZ
DAP3
ATG16L2
NUP85
FAM168B
DOCK9
PYGB
ABCD4
LUCAT1
SENP3-EIF4A1
COPA
PRMT5
HJURP
EMC1
SLC25A13
TULP3
HMGN2
METAP1
TRAPPC13
ETV4
DAXX
LARP1B
LRRFIP2
CEACAM19
PSRC1
DELE1
KIF18B
ZNF426
AL669830.1
MED1
TRAK1
CS
NUP98
TMEM225B
DLG1
MTMR4
MAPKAP1
PHF12
ULK3
GPR161
TAPBP
MUC20-OT1
B3GNTL1
FADS3
AL669830.1
SPOP
ANXA5
PITPNA
MAPKAP1
NPRL3
DENND4B
GARNL3
ADAMTS17
PCBP1-AS1
CD40
CCHCR1
USP13
MYO18A
JPX
SS18
DENND4B
CPSF4
TBC1D5
LARP4
ZMIZ1
TJP1
SPPL2B
PIGT
CNTROB
USP10
TYW1B
TMEM71
PIGO
BCL2L12
MRPL48
MPPE1
PIGT
MRPS15
CERS4
ZFAND5
DELE1
CLK1
RASAL2
SIN3B
FOXJ3
DEDD2
LMBR1L
MAMLD1
DNMT1
UBE3C
GATD1
LRWD1
AC069281.2
RBM33
PPP2R2D
YKT6
NOP53
NPRL3
ABCD4
NAGPA
PSMD13
WTIP
ZNF561
POLM
PTAR1
LRIG1
TGFA
RBM33
METTL5
NUP58
SUN1
ZNF274
GPR137B
RAD17
STRIP2
HLCS
TEAD3
MTMR12
MIGA2
AOPEP
SLC2A8
NEURL4
LGMN
USP4
AP2A2
TMEM94
FBXO31
SPNS1
CNNM3
PKN3
BORCS8-MEF2B
EPN1
SNHG1
HAUS2
LINC01411
NDUFAF6
AL162417.1
PRMT7
CPNE1
PTK2
TRIM26
FAM86C1
ARHGAP27
LETMD1
RANBP10
POLR2G
EXOSC1
UVRAG
ACAP3
FANCD2
TMCC1
RASGRF1
LGALS3BP
RUSC1
KCNAB2
SLC25A25
CAMK2G
THAP3
CLDN15
SPDYA
TRIM47
DNAJC15
TMEM45A
UBE2F-SCLY
LETMD1
PIGT
BX890604.2
TJAP1
GDPD5
SPIN1
PQBP1
NUP85
ANKRD13A
RARG
ZNF133
GSTZ1
ASL
ZNF10
PITPNA
NECAP2
ABCC1
RAB7A
PDLIM5
DPP8
COPZ1
MAP3K3
PRRC2C
C11orf80
POLL
YIPF3
RUSC1
COIL
IDH3G
GORAB
RAD51D
RELA
TPI1
TJAP1
TEAD4
TMEM173
ASNSD1
RNASEH2B
MYO18A
NDRG1
HMGN1
ZNF562
DENND1A
MAK16
ARL6
ST5
TLE3
SPNS1
ECD
POLM
ARHGAP27
PRIMPOL
TBCD
KIF13A
IKBKE
C1orf35
PNKP
SCAPER
SMPD4
UBE2K
SH3RF1
IL4R
CLN3
RAI14
TMEM116
DNMT1
YIPF3
IDH3G
DONSON
C6orf52
OCIAD1
CDC42BPB
PPIH
POLR1A
ABCC10
NMNAT1
MND1
NASP
CLN3
UBA2
DYNC1LI1
LIMK2
HMGN1
TMEM248
BOK
IFT46
JPX
TRIP6
AC114490.2
MRPL3
LRCH4
ARIH2
TMEM94
PRUNE1
DHX35
NR1H2
TIMM50
MFSD14B
CCDC84
TMEM241
POLR3C
ALG3
SLC8B1
FRMD8
FPGS
PCCB
LRIG1
HSF4
MCRIP2
PLXNB2
ELP3
ZC3H7B
TRMU
RPLP0
TMBIM1
VPS37B
RANBP3
STK11IP
GTSE1
HSD3B7
PIK3CB
TRAM2
LASP1
AC011511.4
USP36
DGKD
EPS15L1
ZNF692
WDR5
TM4SF19-TCTEX1D2
RRP8
AMBRA1
GIGYF1
AMPD3
TSEN54
TAB3
GOLT1B
PRKAG1
CCNB1IP1
GPATCH8
HACL1
WDR62
CASTOR3
KIAA0100
ACAA1
PEPD
SLC2A8
OGFOD2
BX890604.2
MYO9B
PLK4
NEK6
AUP1
RNF4
TAF6
IGF2BP2
SKP2
TBC1D23
TUBE1
RCOR3
CALB2
CD82
DTNBP1
ST3GAL4
NUP42
TMEM39A
RRM2B
MINDY1
CLIC1
AL132671.2
PKD1
POLD2
RPLP0
AC008575.1
CLN3
VPS26C
PKP4
AL441992.2
WDR77
UBE2E1
SURF2
WSB2
CD44
CAST
TRIM27
TMCO3
PNKP
CENPT
SYNJ2
AHDC1
MARS
PBX2
SLC29A3
UNC13D
GPR107
SNX14
TMEM94
UBE2C
TPRA1
ITGA5
TRAP1
RBM22
BRCA1
AC008878.3
GLS
ZFYVE26
TOR1AIP1
MCRIP2
PCNX1
NDRG1
PPP2R1A
SNHG1
GTPBP2
IRF1
BUD13
ARIH2
RBM34
KYAT1
RBBP8
UBR2
CTSA
DYNC1H1
NFYC
HTRA2
POLR1A
CAMK1
AKIP1
DOCK9
SLC26A6
KHDC4
CLTB
BNIP3
NPRL3
LUCAT1
PFKFB4
USB1
PRKAG1
SIRT1
TPD52L2
COQ9
DPY30
MIR4435-2HG
NAP1L1
TNIP1
AP3D1
COA8
LRWD1
NIPA2
ZNF133
SUMF1
ANKRD13D
PTK2
ZBTB8OS
PRRC2A
KIFC3
PHF1
EXOC7
WDR62
COQ9
TGFBR3L
C7orf31
MINDY1
UXT
HMGA1
TCOF1
ACAD9
WASHC2A
TTLL5
PPIL3
NDST1
CD44
PRKAG1
CCM2
KDM2A
EML2
CEP95
PAQR5
MTCH1
SLC25A39
FGFR1
LTBR
BCAR3
GCSH
APBB1
TGFB1I1
CNOT2
STRADB
BX890604.2
UBE2D2
TMX2
TAP1
PIGO
DENND4B
ETV4
TLK2
IFI27L1
MPHOSPH9
SEC16A
TPD52L2
LDLR
RETREG2
TBC1D22A
CCNJL
FBXW4
ABCD4
SPPL2B
PCYT2
NOP16
ERAL1
CORO7-PAM16
LETMD1
USE1
INTS4
CEP104
EPN1
AATF
KIF1C
CCNY
SLC31A1
CBX4
HMBS
PSME2
CCDC91
AACS
WDR62
TBC1D12
ARL16
VPS28
SAFB2
DGKZ
TRMT1
PLEKHA7
COL8A1
PDLIM4
EIF4G3
C1orf35
SKP2
APEH
AUP1
FLOT1
BAK1
SNHG1
FSTL3
ATP5PB
KHSRP
VAPB
NDC1
GAS2L1
ZFYVE26
TJAP1
SERBP1
TMEM147
RHEB
DOT1L
PLEKHM2
DHX37
FAM177A1
ACAD9
PLAT
CARS
CPNE1
ECE1
PIH1D1
TRIO
ALG8
KIFC3
MYBL2
RFC4
PAQR5
SUGP1
OGFOD3
SCRIB
PACC1
EIF4G1
SNHG1
MCRS1
EXOC7
SUN1
TRUB2
MED15
WTAP
OBSL1
TPST1
ATXN2
ZBTB8OS
TMEM87B
IGFBP7
PI4K2A
DAGLB
IKBKE
MCM10
PPP1R12C
ASL
ARIH2
ABRAXAS1
ASPSCR1
ABCC1
MTFR1L
TOM1L2
YAF2
PSMB4
LSM14B
MRPS15
RNF167
PICALM
NUP205
SPG7
AUP1
RPN2
ACAA1
ATP5PB
PQBP1
SHMT2
SLC25A38
TAF11
FPGS
RABGAP1
CCNY
SEC16A
LSM14B
WDR37
HPS5
TAF6L
MCRIP2
SCNM1
EIF3M
SEC16A
UBE2D3
SNHG1
DUS1L
ZNF45
EIPR1
AC097634.4
LPCAT3
RIN3
SOD2
TSPAN4
DDX54
PYCR2
TMEM120A
TGFA
POLM
SLC49A3
UROD
NCSTN
PSME2
CEP85
RPS6KB1
PPIP5K2
GTF3C1
HMGN1
ZFYVE26
EIF5
CCM2
NOL10
RAD51D
RIOK3
SLC25A26
RPLP2
EMC7
UBQLN1
ADD1
ANXA3
C12orf75
PSME2
PHF10
TMBIM1
EDEM2
PIP5K1A
PRRC2C
RPS12
ADI1
AUP1
CTSA
HERPUD2
NUP85
SNX5
SUPT6H
SLC27A4
ARL8A
ASL
DOT1L
MARK2
TTC3
KDM3B
TXNRD2
DAGLA
LRRC59
YARS
STIM1
TSNAX
SLMAP
MARCH7
CCDC85C
RAD50
TRAIP
ADGRF4
ARMC8
RAB7A
PTGES3
AFG3L2
SLC25A38
CS
CCDC85C
ATXN2
DPH5
ABHD14A-ACY1
DNAJB2
RBM5
MFSD14B
SWAP70
CCHCR1
PTDSS2
NOP16
RALY
SMPD4
UROD
TESK1
TMED5
LINC00960
APEH
HTT
NFIX
PKN3
TGFBR1
AQR
CERS4
MACF1
AUP1
EIF3H
AP3S1
SNHG1
PLEC
MCUR1
SELENOF
SERINC2
SNHG1
BCAS2
IPO4
PFKFB4
CDKN3
IL4R
RAB28
SAMHD1
EDEM2
PDLIM5
ANKRD13D
FANCG
PACSIN2
NUP43
MICALL1
ZNF559-ZNF177
NUDT2
BSDC1
NCOR2
AC019257.8
KIFC3
DDX5
MARK2
PIP5K1A
NDEL1
RIOK1
ARFGEF2
CPSF1
POC1A
AXIN1
ZNF205
PSMB7
MTA2
DDX49
SSBP4
TBC1D22A
C1orf35
CNTROB
POFUT1
BUD23
TM9SF4
MAPKAP1
NSDHL
PPRC1
HMCES
MED15
PPRC1
NUP54
CNTROB
PABPC4
HPCAL1
SOAT1
TMBIM1
MOB1A
ANAPC1
COQ9
ASL
ZMYND8
PCID2
OGFOD3
SPPL2B
MED14
FBRS
CANX
RBBP7
CDC20
CPNE1
SAFB
DNAJC15
CALB2
FYN
MAP2K1
SMARCC1
LRWD1
NUP93
SLC2A8
STXBP1
PTPN4
AC008764.4
SLC43A3
FXYD5
NUP88
KIFC3
DGKZ
POMGNT1
MSL1
SLC41A3
DNMT1
ILF2
STT3B
CDC45
DCTN4
BOK
NCDN
KLC1
USP4
KLHL2
PPP6R3
BNIP3
SQSTM1
ALG3
TRPC4AP
TOP3A
P3H1
FKBP9
POLG
ZNF274
GGNBP2
EPS15L1
IGF2BP2
PARVA
ITGA5
EHD1
PQBP1
RALY
SLC25A39
AC006030.1
SLC27A4
NUP93
SNX5
ADPGK
POP5
RANBP3
EIF4G3
BRPF3
SLC5A6
LETMD1
TSC2
TSC2
PANX1
GMPPA
CTSC
SNX5
BRAP
ACAD8
CCHCR1
EIF4G3
UPF3A
SLC25A38
OCIAD1
SNW1
SNHG1
RETREG3
MADD
PDLIM4
MRPS15
SCYL1
CHCHD2
PPARD
CPNE1
YKT6
SPTBN1
GCN1
TMEM18
IGF2R
RBPJ
HCFC1
P3H4
ABCC1
MAN2B1
FAM13B
IL15RA
IL15RA
IMPA1
MTRF1
TNPO2
SNX5
MCRS1
XPNPEP1
MYO10
ATXN2
ADK
AC018630.2
MAST2
TMEM173
DRAM2
DPY30
POLD1
IDH3G
MELTF
ITGB5
NEK6
SEC16A
NDUFAF6
ACSL5
JAG1
DPY30
RAB4A
LGMN
UBE2Q1
NSD2
SLC39A13
NDUFV1
NOP58
DUS2
KLHL29
RAC1
RAB1A
RAB35
DDX49
TOM1L2
MTG2
NUP188
EFEMP1
CCNY
SFXN1
BSDC1
PLEKHJ1
DOLPP1
TBC1D22B
DBNL
ALG9
B4GALT6
SLC17A5
DPP7
EIF3L
AC008878.3
TMEM126B
ARIH2
FECH
TBCD
SLC25A13
TOP1MT
C1orf35
POLD2
WTAP
FADS3
VMP1
SUN1
TTLL12
CSK
EPC2
DDX39B
AP2M1
TAP1
PMP22
DIMT1
PLPP4
NGLY1
SURF1
DPAGT1
PLEKHB2
NUP93
PMM2
WDR3
PIP5K1A
UBA2
JPX
UPF1
ILF2
SLC39A13
WASHC2A
DGKD
SPATS2L
TEAD4
MTHFD1
EPB41L1
GRB10
CPSF4
PLBD2
SNX2
FNDC3B
ANKRD54
HACL1
HMGN1
BOK
TAX1BP1
TRMU
TPI1
DXO
GRB2
KIAA1191
VMP1
JPX
ARIH2
SBNO2
CRTC2
AMMECR1L
ADAMTS9
HDAC11
RAB5C
EIF4G1
ABCF1
PSME3
SESN2
ERGIC1
UBE2G1
SUN1
GSTZ1
ETHE1
ELP2
CARD10
IL6ST
C17orf49
GMNN
RPL18
RCC2
CAPG
B4GALT3
MAST2
AMMECR1L
TADA3
AGK
ERBB2
GIT2
POGLUT3
FLOT1
YARS
MCMBP
AUP1
SLC35F2
SLC39A13
DNMT1
POLG
PRRC2C
RASA3
SF3B3
SIGMAR1
MPDU1
KIFC3
AC036214.3
ADAM15
HADHB
ENTPD6
APOO
JPX
FANCE
NCKAP1
CNBP
DDX3X
TRAPPC3
ABCD4
RNF40
LDLR
DCXR
GGA1
TEX22
RPS13
TRIM16L
CLIC1
RALY
SUN1
SUN1
RND3
ATP6AP1
SLC6A6
PLOD2
CD82
CHID1
MED27
NUAK1
CLN3
COQ9
ACTR10
SKP2
ZFAND3
STOML2
MCOLN1
SF1
ERCC1
SPATS2L
FYN
ERICH1
TXLNA
SPAG5
TGFA
ABCC3
RPSA
RPS3
MDH2
RPL5
NUP93
GTF3C5
SLC39A13
RIPK1
SHROOM1
RRP8
RCE1
GIT1
FAM118B
CYP20A1
RPS12
TARS
MDH2
PKN1
SF3A3
ADAM9
ZDHHC3
PAFAH1B1
TRIP12
BOK
LSR
GYS1
GBF1
HNRNPH3
PTK2
TXLNA
PKM
CD44
ILF2
DAP3
ECE1
CASK
PTK2
PHF12
RETREG2
AKR7A2
IRF1
CABIN1
NAA40
RAB5IF
MYO19
RNASEK-C17orf49
LDLR
PRRC1
ITGB5
AC068533.4
SCARB1
INPP5A
BTBD1
GBF1
NOL6
UBAP2
EML2
SURF2
RELB
PES1
SPRED2
PRCC
H2AFV
ATP5F1B
EIF3G
SHMT2
GNB1
ZC3H18
SYVN1
DPH7
NDFIP2
SUMF2
TAF6
WDR12
FASTK
HNRNPH3
PDCD10
SLMAP
NOL12
UXS1
MGAT4B
RACK1
EIF4G1
RNH1
TFDP1
PITRM1
GSPT1
DGKZ
GPR107
IPO13
HDAC7
FOXJ3
GLS
PVT1
APBB2
SLC39A9
HNRNPC
HMGN2
TPM3
IRAK1
FKBP1A
RHOA
EIF6
ABHD12
VMP1
ERCC1
RXYLT1
GBF1
PORCN
CARD19
LMF2
UBE2C
FLOT1
PLAUR
PSMD3
NOC2L
SLC29A1
NEK6
RRBP1
COPS3
RABEPK
MAX
NUP93
IPO13
POM121
PCGF2
HM13
NRF1
MAPK8
ANAPC1
AKR1B1
DAGLB
QSOX1
CCT6A
NRBP1
CIZ1
SESN2
PRPF6
ARIH2
SLC44A2
MPP5
RNF19B
WIPF2
RBM33
SPG21
UPP1
SRSF3
PRPF19
SEC11A
CNBP
MAP7D1
RANBP3
ANXA2
MCRS1
RFTN1
RNF19B
GPR161
CNOT10
CDC42BPB
DAXX
PDIA6
ENO2
FADS3
IRAK1
FSTL3
RALY
CMPK1
DHDDS
SH3D21
INTS10
TMEM63A
WDR62
SLC6A6
SERPINE1
RALY
TGFBI
TIMM44
CLN3
PSMD12
TRAM2
TRIM25
MTA1
EPS15L1
PPRC1
CAMSAP2
SIK3
NPC1
MYL6
CLDND1
STRN4
KLHDC3
MAP2K3
PPRC1
NOL6
SPAG4
DMPK
TLE3
TTC38
MIB2
MFSD14B
EIF4G1
NFKB2
HAX1
NPM1
PVR
FOXM1
PLEK2
NASP
RREB1
AP2A2
FAM120A
AL162258.1
FASN
CD82
COX10
ZNF543
AC022784.1
AC022784.1
TFB2M
H2AFY
HK1
RBM39
CSNK2A1
TRA2A
RANBP3
CSE1L
TCEA1
HARS
RRP9
PPP1R37
ADAMTS16
EP300
UBAP2L
ILF2
CDK7
ACLY
NOC2L
LRRC41
FXR1
CDK7
DPH2
ARIH2
TTC13
NSUN5P2
AL162417.1
PHF1
DGKZ
NUP54
ILF3
ANKRD1
HNRNPDL
MTA2
AKT2
FKBP9
NUP85
SLC5A6
SCAP
NOL10
DROSHA
ATP6V1G2-DDX39B
GNB1
SMG5
VDAC1
PTDSS1
TLE1
AUP1
ESYT2
RAD1
RAB13
EPS15L1
MTMR2
SLC66A2
DLST
STAG3L4
FASTK
CACUL1
MDH2
RING1
STT3A
PPRC1
YIF1B
PUF60
EPS15L1
DGUOK
PDCD2L
ZBTB48
DNM2
TMED7-TICAM2
GDI2
UBAP2L
EXT2
SMU1
SPINT2
ABHD12
SFT2D1
NFATC2IP
WASHC2C
ZNF655
TCF3
SNHG1
CYB5R1
ALS2CL
ANKRD13D
NDRG1
RTN4
TYK2
IP6K1
TIMP1
NOL11
BRMS1
GSS
DDX41
PHF3
B4GALT1
NUP54
ABCC1
MVB12A
MED17
CALCOCO1
PYGL
RNASEK-C17orf49
FLOT1
AUP1
ILK
AL109827.1
HSPB11
DGKZ
SNAPC1
KIAA1191
NAA60
DHCR7
EIF4E
ERI3
UBE2F
LRRFIP1
HUWE1
CARD19
EIF4G1
ARHGDIA
RER1
TOP3A
CCNY
MTA2
KCTD20
PPM1F
RBMS2
PRRC2B
AFAP1
SLC17A5
TFIP11
CTNND1
DNMBP
ELOVL5
PSMD4
UBE2B
BAG6
AGPAT2
PFDN5
CD63
PLOD1
ZFAND3
TMEM147
XPO6
SUN1
NPTN
PYCR2
ROBO4
DGKZ
CSK
WIZ
JPX
SMARCE1
ABCC3
SNX6
FLNB
EIF3H
EIF3I
CTCF
RALY
TNIP1
ERGIC1
MRPL4
JPX
KAT2A
BECN1
CNOT11
PALLD
COL18A1
KDM2A
ZC3H18
HMGN2
UBE2N
STT3A
EZR
GCLM
RALY
PSMD3
FNBP1
OPTN
HACD3
LDLR
PTPRF
PTK2
SLC35C2
ENTPD6
C9orf78
PQBP1
DYNC1H1
C11orf80
DMWD
BORCS8-MEF2B
EIF4G1
ARL2-SNX15
ADK
RXRB
GET3
TPRA1
MMADHC
DHDDS
FASTK
WASHC2A
SSBP4
FAM177A1
BCKDHA
SLC25A3
PSMA4
TRIM28
LAMB3
TOP3A
NAA60
DDX54
ARL8B
CPSF7
RPUSD1
NUDT14
ZNF266
MRPL45
POLL
ARF4
PABPC1
SRM
LOXL2
EPHA2
APEX2
LARP1
CPSF7
PRKAG1
ARHGAP17
PARP12
COMMD4
PRRC2B
MELK
CNN3
RPL10A
ALG3
TPRG1L
EGLN1
HNRNPM
PRMT1
PSMB2
MAPKAP1
COA8
GAS5
NPC1
UBE3C
CHTOP
ADAM9
SPTLC1
OGG1
FLCN
PPP4R1
MIR22HG
TARBP2
ARFGAP2
HLA-A
FTH1
ARPC4
SNF8
SFXN1
GET4
PARP6
NDUFV1
SPAG4
MTIF2
EIF4G1
IGFBP7
TXNRD1
RTN4
CDCP1
MYBL2
GTF2H1
MELTF
RBX1
CD44
PVT1
PLEC
TCF3
TRPC4AP
UBA2
VARS
ERGIC3
SARS
RELA
LSM14A
RIPK1
C11orf24
UBE2E1
XPO6
GATD1
ADAM9
DDX47
WDR3
LSS
MFSD14B
ECM1
RPL10A
UBE2C
ANXA2
DEK
EI24
GALE
TMX2
ANAPC15
HNRNPM
PVT1
TSPAN4
DUSP5
FPGS
MFSD8
HUWE1
SLC52A2
MAPKAP1
LDHA
QDPR
PRKAG2
MND1
RALY
DLST
PYCR2
KPNA4
BABAM1
MRPL45
PAK1IP1
TYK2
ATAD3A
TCF25
SAP30
SSBP4
REXO4
MVP
LTBR
PRRC2A
SERPINE1
MYDGF
AHSA1
AJUBA
IPO4
COMMD3
FBXW2
NDST1
ABCF2
BRPF3
PARVA
DDX49
SMG9
PMM2
PNPLA6
HRAS
NDUFS4
FYN
TBCD
RPL12
FADS3
PRKAR2A
GNB1
EXOC7
CDCP1
ACADVL
UNC13D
RAB34
DPH1
EPS8L2
MFF
EIF2B5
CCHCR1
DGUOK
ERLEC1
LMBR1L
ZNF185
SLC35B2
C20orf27
CCND1
STK19
TNIP1
PACS2
AUP1
RAB1A
HBEGF
MAPK13
BCAT1
PLOD2
ARAF
GOSR2
AL358472.6
MIB2
TONSL
NCOR2
FLOT1
ACADVL
MICALL1
HERPUD1
HMOX1
CLK2
BCL7B
TMEM268
PSMD9
GLRX3
EXOC7
CBY1
ACOT8
ACTR10
FEZ2
MPV17
GLB1
PPAN
ZDHHC4
PSMD2
HNRNPUL1
AP2M1
TPM3
KAT2A
PCIF1
DERL1
ACADVL
AMMECR1L
DPH5
CMTR1
WDR53
TNFAIP3
TBC1D12
ABCF3
CD44
ACTN1
TSTA3
CTH
U2AF2
FAM86C1
HADHA
TMEM173
HSD17B12
FOXRED1
[truncated: 235 more rows]

## Sheet: Genes in hihghlighted GO categ 
Enrichment FDR	nGenes	Pathway Genes	Fold Enrichment	Pathway	URL	Genes
0.00146658	25	200	2.09368	HALLMARK EPITHELIAL MESENCHYMAL TRANSITION	http://www.gsea-msigdb.org/gsea/msigdb/cards/HALLMARK_EPITHELIAL_MESENCHYMAL_TRANSITION	PLAUR VIM CD44 CAPG FSTL3 PVR ITGB5 PLOD1 TIMP1 SERPINE1 PMP22 ENO2 VEGFA QSOX1 P3H1 TNFAIP3 TGFBI COPA PDLIM4 LOXL2 TPM1 ECM1 PLOD2 ITGA5 TPM4
0.026891	20	200	1.67494	HALLMARK APICAL JUNCTION	http://www.gsea-msigdb.org/gsea/msigdb/cards/HALLMARK_APICAL_JUNCTION	ITGA3 PKD1 PIK3CB ACTN1 MPP5 DLG1 B4GALT1 AKT2 CLDN15 TGFBI RAC2 FLNC ADAM15 MAPK13 TSC1 PTK2 LAMB3 PARVA CTNND1 TSPAN4
